# Supplementary material for: Obesity-induced overexpression of miR-802 impairs insulin transcription and secretion
Source: Nat Commun. 2020 Apr 14;11:1822. doi: 10.1038/s41467-020-15529-w (PMC7156651; doi:10.1038/s41467-020-15529-w)
Supplement: Supplementary file 4 — Source Data [file 41467_2020_15529_MOESM4_ESM.zip]

Archive with 3 entries (2 files):
- source data/source data of gels.pdf
- source data/source data.xlsx
- source data/
