# Supplementary material for: Obesity-induced overexpression of miR-802 impairs insulin transcription and secretion
Source: Nat Commun. 2020 Apr 14;11:1822. doi: 10.1038/s41467-020-15529-w (PMC7156651; doi:10.1038/s41467-020-15529-w)
Supplement: Supplementary file 4 — Source Data [file 41467_2020_15529_MOESM4_ESM.zip › source data/source data.xlsx]

## Sheet: Fig.1
Fig.1
Fig.1 ( c )		Fig.1(d)		Fig.1(f)
NCD	HFD	control	Leprdb/db		NCD			HFD			control			Leprdb/db
0.991257	2.05624	0.901257	6.32036	heart	0.847404	0.859234	1.29336	1.04021	1.05267	0.980197	0.947404	0.959234	1.09336	0.990355	1.11351	0.988878
0.921257	2.15847	0.901257	6.23336	brain	0.927642	0.852435	1.01992	1.05703	1.10192	1.44395	0.927642	0.952435	1.01992	1.35584	1.17007	1.20175
0.974861	2.34569	1.19749	5.93813	spleen	1.07809	1.11611	0.805794	0.7947	0.840012	0.83421	1.17809	1.01611	0.905794	1.35082	1.5223	1.13983
				muscle	1.10501	0.885191	1.0098	0.925787	1.04895	0.864206	1.00501	0.985191	1.0098	0.991669	1.07173	1.11053
				kidney	0.940322	1.15766	0.902015	2.02963	1.81449	1.98787	0.980322	1.05766	0.992015	4.83377	4.26678	4.57303
				WAT	0.927297	1.12592	0.946782	1.21743	1.18734	1.21787	0.987297	1.02592	0.986782	4.51572	4.2968	4.66827
				BAT	0.91638	1.05264	1.03098	1.1256	1.49298	1.39142	0.98638	1.02264	1.06098	3.21852	3.14405	3.00113
				islet	0.975624	1.04254	0.981838	2.15415	2.16299	2.2522	1.07562	0.942538	0.961838	5.81877	5.47604	5.74037
				liver	1.06088	0.983001	0.956121	1.47966	1.52125	1.21021	1.03088	0.990007	0.986121	11.1362	11.3564	10.4628
Fig.1(e)
25-30	30-35	35-40	40-45	45-50		Fig.1(g)			Fig.1(h)
1.01635	1.18207	1.50507	2.84273	3.37373		Lean	Overweight		log(fold change, 10)	log(BMI,10)
1.06708	1.25817	1.52029	2.48252	3.18433		0.372547	80.7921		1.90737	1.40483
0.916573	1.17362	1.46449	2.56201	3.41939		1.20261	47.1633		1.6736	1.42325
						1.78191	50.4143		1.70255	1.47857
Fig.1(i)						1.41369	168.612		2.22689	1.48001
NCD	HFD					1.24531	35.5093		1.19059	1.46687
1.0186	2.65116					0.993025	38.0132		1.57993	1.45788
0.948837	2.92326					0.179592	151.859		2.18144	1.48001
1.03256	2.94419					0.656725	157.058		2.19606	1.49415
						0.181879	27.8655		1.44507	1.50786
						0.579106	23.0919		1.117	1.45788
						0.607444	49.8738		1.69787	1.5092
						1.42429	42.9964		1.63343	1.46538
						1.71822	15.4323		1.18843	1.4609
						0.350651	20.1007		1.30321	1.4609
						1.23532	130.016		2.114	1.46538
						0.357391	30.1399		1.47914	1.43457
						1.66877	281.695		2.44978	1.41996
						1.43248	116.492		2.0663	1.41996
						0.647514	38.8786		1.58971	1.48001
						0.151723	44.5102		1.64846	1.46687
						1.15402	214.827		2.33209	1.50786
						0.645788	205.122		2.31201	1.54654
							12.3254		1.0908	1.51322
							22.0578		1.34356	1.46687
							11.56		1.06296	1.46687
							119.498		2.07736	1.45179
							11.3572		1.05527	1.43616
							90.9152		1.95864	1.51055
							71.5215		1.85444	1.5092
							32.3259		1.50955	1.5172
							17.7629		1.24951	1.50786
							62.3477		1.79482	1.48001
							34.654		1.53975	1.5092
							28.177		1.44989	1.44091
							15.6455		1.19439	1.4609
							193.034		2.28563	1.45025
							49.504		1.69464	1.52114
							213.967		2.33035	1.5092
							31.6482		1.50035	1.5172
							39.9361		1.60137	1.52114
							64.336		1.80845	1.52504
							82.6526		1.91726	1.55871
							89.3709		1.9512	1.45637
							26.3536		1.42084	1.5092
							39.15		1.59273	1.48001
							139.306		2.14397	1.45939
							26.0411		1.41566	1.45179
							169.796		2.22993	1.43933
							15.8176		1.19914	1.48001
							128.101		2.10755	1.48001
							82.6344		1.91716	1.50786
							157.68		2.19778	1.52114
							16.3047		1.21231	1.45788
							20.1521		1.30432	1.45788
							19.0837		1.28066	1.52504
							27.3678		1.43724	1.53656
							18.8158		1.27452	1.57054
							14.6183		1.1649	1.46687
							27.875		1.44522	1.4609
							70.4208		1.8477	1.4609
							20.2508		1.30644	1.53782
							15.782		1.19816	1.55871
							33.064		1.51936	1.54654
							153.82		2.18701	1.45179
							39.7187		1.599	1.46835
							35.3832		1.5488	1.46538
							212.956		2.32829	1.45179
							33.7833		1.13935	1.45025
							72.455		1.86007	1.53403
							17.0455		1.23161	1.51055
							33.624		1.52665	1.5611
							96.1125		1.98278	1.54654
							33.1546		1.52054	1.51055
							89.0439		1.9496	1.51055
							158.947		2.20125	1.45179
									-0.428819	1.36549
									0.0801264	1.3075
									0.250887	1.32838
									0.150353	1.3075
									0.0952773	1.26007
									-0.00303971	1.28556
									-0.745713	1.31175
									-0.182616	1.33445
									-0.740218	1.27646
									-0.237242	1.30535
									-0.216494	1.36922
									0.153599	1.34439
									0.235078	1.3075
									-0.455125	1.39094
									0.0917788	1.31175
									-0.446856	1.24055
									0.222396	1.27646
									0.156087	1.30963
									-0.188751	1.33041
									-0.81895	1.32838
									0.0622147	1.3075
									-0.18991	1.33445

## Sheet: Fig.2
Fig.2(a)			Fig.2(b)			Fig.2(c)			Fig.2(d)
0	0.5		0	0.5		0	0.5		control	Leprdb/db	NCD	HFD
1.1019	6.97703		1.00022	7.6396		0.965936	3.25652		0.981686	4.87927	0.951686	10.2201
0.752623	6.03261		1.14102	5.46284		1.1019	3.10229		1.02337	5.30248	0.992337	9.4698
1.20581	6.06098		0.858756	6.14402		0.939523	2.68205		0.99539	5.6438	0.98539	8.24394
Fig.2(e)								Fig.2(g)
pcDNA 3.1	ADA--Foxo1	si NC	si-Foxo1		Fig.2(f)			NCD-1	NCD-2	NCD-3	HFD-1	HFD-2	HFD-3
7.48424	48.0742	6.2717	1.59533		0	0.5		6.27895	13.9984	8.02141	41.9478	42.8292	54.7147
6.65231	42.7304	6.95889	1.04526		5.52965	44.3396		6.41088	11.529	10.5843	37.8055	43.4271	42.6317
7.3812	48.7452	7.56246	1.29581		6.05107	37.8055		7.67689	11.3702	10.6579	32.9116	33.371	44.7513
					5.72466	34.7881
Fig.2(j)
NC	si-Foxo1	Palmitate	palmitate + si-Foxo1
1	0.208772	7.1602	2.8481
1.03527	0.219151	6.86852	2.25012
0.965936	0.222211	6.96441	2.23457
Fig.2(k)							Fig.2(l)
	control			Len-shFoxo1				control	len-shFoxo1
brain	1.12766	0.981686	0.903335	0.968171	0.928731	0.981686		0.903586	0.315797
spleen	1.30134	0.835088	0.920188	0.703847	1.15135	0.922316		0.96844	0.282646
heart	1.13027	0.93088	0.950439	0.848704	0.968171	1.1355		1.12797	0.286591
muscle	0.890899	1.2086	0.928731	0.99539	0.909618	0.819794
BAT	0.941696	1.03049	1.03049	0.726986	1.04247	0.895025
kidney	1.01866	0.97716	1.00463	0.725309	0.771997	0.686184
WAT	0.950439	0.983957	1.0693	0.56383	0.567752	0.656712
liver	1.22264	0.926588	0.882703	0.343885	0.417544	0.320856
islet	1.01162	0.997692	0.990801	0.392292	0.395021	0.348686

## Sheet: Fig.3
Fig.3(a)								Fig.3(b)
	Ins1			Ins2					Ins1			Ins2
NC	1.01428	1.17321	0.812511	1.01799	1.0322	0.949815		NC	1.00994	0.989317	1.00296	0.992736	0.952599	1.05554
miR-802	0.521399	0.692775	0.457061	0.793179	0.471627	0.666982		miR-802	0.776074	0.754852	0.770713	0.618282	0.524713	0.647931
Fig.3(c)			Fig.3(d)			Fig.3(e)								Fig.3(f)
NC	miR-802		NC	miR-802			NC			miR-802					NC			miR-802
1090.11	457.161		910.713	534.592		2.5 mM glucose	281.268	289.365	276.625	186.031	181.363	180.754		2.5 mM glucose	454.906	476.834	506.17	229.934	182.149	234.988
1258.51	424.439		1114.02	554.217		33.3 mM glucose	966.607	832.356	948.934	497.023	565.745	570.469		25 mM glucose	1105.63	1120.98	1077.84	704.799	764.603	663.53
1418.72	392.265		1046.08	334.055										35mM KCl	1099.29	1109.54	1155.7	650.432	791.411	835.173
Fig.3(g)
Time(min)	control												miR-802 KI
0	6.6	6.3	8.1	6.3	9.1	7.7	6.7	5.4	8.4	9.7	7.7	6.7	6.8	8.6	9.6	8.6	6.4	6.6	6.9	7.2	7.2
15	30.2	26.1	30.2	31.8	28.6	28.3	21.4	20.1	22.8	25.1	33.6	24.2	29.9	30.2	28	32.1	21.2	30.3	29.6	33.2	33.2
30	18.2	15	15	25.6	14.7	13.8	18.4	11.8	17.1	13.1	7.9	12.4	24.8	25.1	21.9	28.5	21.4	19.2	23.3	33.2	26
60	9.2	7.6	9	13	10.1	8.1	18.8	5.1	6.8	6	5.9	6.8	16.8	16.9	24.9	17.1	21.2	8.6	11.7	30.2	11.7
90	7	6.1	10.3	9.4	7.7	7.6	12.6	7.9	5.4	5.2	5.1	5.4	11.9	11.2	9.8	14.9	15.3	8.2	10.2	13	13.1
120	5.1	5.3	6.9	9.1	6.7	4.7	9.1	5.6	5.1	5.7	6.1	6.2	7.1	7.2	4.7	5	8	7.8	7.2	5.7	8.1
Fig.3(h)
Time (min)	control				miR-802 KI
0	1.41892	1.28378	1.28378	1.62162	1.00338	0.993243	1.08108	1.14865
5	3.64865	4.52703	3.10811	3.68243	2.26351	2.33108	2.22973	2.36486
15	1.72297	2.02703	2.43243	2.22973	1.4527	1.41892	1.68919	1.0473
30	1.18243	1.48649	1.89189	1.82432	0.912162	1.08108	1.14865	1.18243
Fig.3(i)			Fig.3(j)
control	miR-802 KI			control			miR-802 KI
1103.07	235.349		2.5 mM glucose	348.027	293.929	272.202	190.932	187.163	175.411
1219.34	124.098		33.3 mM glucose	1086.24	952.119	1279.4	683.132	700.014	712.551
1190.92	138.226		35 mM KCl	1077.01	1016.15	961.488	691.218	679.707	728.373
Fig.3(l)						Fig.3(m)
control	Len-shFoxo1	Len-shFoxo1+ Len-miR-802				control	Len-shFoxo1	Len-shFoxo1+ Len-miR-802
1.52899	1.04719	1.89483				12.8218	8.58417	14.4613
1.70382	0.946966	1.64652				15.4116	8.1195	14.2727
1.87551	0.805393	1.84629				13.4303	6.29853	16.1784
1.94157	0.868315	1.51551				15.001	6.87242	12.1375
1.86876	0.852584	1.71056				16.0232	6.10526	13.8609
1.87685	0.711011	2.28944				14.3241	6.90029	17.473
1.88764	0.695281	1.76899				15.4736	5.50292	14.501
Fig.3(n)
ipgtt
time	control							Len-shFoxo1							Len-shFoxo1 + Len-miR-802
0	8.9	9.6	7.6	10.2	9.1	11.1	10.7	8.7	9.1	8.3	8.4	7.6	10.3	8.4	8.1	9.2	9.3	10.5	10.6	8.1	8.7
15	28.2	26.6	25.6	24.9	28.8	23.9	21.8	26.6	21.9	26.8	21.7	25.8	23.8	28.8	28.2	28.9	23.4	28.2	22.9	22.6	29.4
30	26.4	25.6	22.7	21.9	26.4	23.4	24.2	17.8	21	20.2	17.3	23.9	20.1	22.4	25.4	26.7	22.9	25.2	23.9	19.7	26.7
60	16.6	17.2	15.6	17.4	21.2	18	20.2	10.9	10.1	8.3	11.9	12.7	14.8	12.7	17.2	14.6	16.6	18.1	17.6	16.1	19.1
90	11.9	11.7	12.6	13.9	16.8	12.4	10.9	13.6	6.4	9.9	7.9	9.9	9.8	7.2	11.1	10.1	12.1	13.5	12.6	10.5	11.2
120	7.6	8.7	7.8	9.7	14.1	10.1	10.2	6.2	5.7	10.9	10.2	6.5	9.1	6.4	9.1	8.3	9	10.7	10.3	8.3	6.8
GTT AUC
control	Len-shFoxo1	Len-shFoxo1+ Len-miR-802
2.053	1.693	2.041
2.045	1.45	1.969
1.915	1.628	1.932
2.027	1.525	2.177
2.446	1.757	2.021
2.032	1.761	1.766
2.038	1.692	2.118
Fig.3(o)
time（min）	control							Len-shFoxo1							Len-shFoxo1 + Len-miR-802
0	8.9	10.5	8.8	10.6	9.1	8.8	8.9	9.4	8.7	9.1	8.6	9.2	8.2	8.7	8.6	8.2	9.7	9.7	8.5	10.4	9.6
15	6.6	6.7	5.1	7.6	7.2	5.2	5.6	3.9	5.1	4.1	5.7	4.8	4.6	5.1	5.9	5.1	6.8	6	6.4	7.3	6.7
30	5.3	5.4	4.8	5.4	4.6	4.7	6.2	3.6	3.6	4.8	3.7	4	3.7	4.3	5.7	4.9	4.8	5.5	6.3	4.7	5.6
60	6.3	5.4	5.8	6.3	7.1	8.1	7.2	5.3	5.4	7.5	4.8	5.4	3.8	5.4	6.2	6.2	6.8	5.8	8	7.6	5.8
90	9.7	7.3	6.6	8.1	7.2	7.9	8.3	6.3	7.2	6.8	7.8	6.2	7	6.8	7.7	7.2	8.9	5	8.4	9.1	6.4
120	8.3	8.3	7.1	9.4	8.7	8.1	8.7	8.7	8.2	7.6	7.7	7.1	7.1	8.1	8.5	8.2	8.8	7.6	8.5	9.6	7.1
ITT AUC
control	Len-shFoxo1	Len-shFoxo1+ Len-miR-802
0.8895	0.6885	0.8258
0.8063	0.7238	0.7733
0.729	0.7808	0.8858
0.888	0.7268	0.7245
0.8393	0.6855	0.921
0.8513	0.6443	0.9383
0.8858	0.726	0.771
Fig.3(p)
	control			LenshFoxo1			Len-shFoxo1+Len-miR-802
Ins1	0.905041	1.08377	1.01119	6.94539	7.39246	6.7088	0.825147	0.954437	0.718332
Ins2	1.0593	0.903197	1.0375	4.16923	4.25683	4.69062	0.999847	0.932891	0.83496
Fig.3(q)
	control			len-shFoxo1			Len-shFoxo1 + Len-miR-802
2.5 mM glucose	0.379607	0.314838	0.394006	0.600936	0.590153	0.639532	0.366258	0.34369	0.358513
33 mM glucose	0.970178	0.972862	1.20903	1.76139	1.80317	1.65867	0.916405	0.953245	0.952672
35 mM KCl	0.997634	0.981164	0.932611	1.74994	1.73734	1.59243	0.942951	0.961469	0.918942

## Sheet: Fig.4
Fig.4(a)								Fig.4(b)
	Ins1			Ins2					Ins1			Ins2
anti-NC	0.943149	1.00384	1.05301	1.00137	1.0612	0.937427		anti-NC	1.01224	0.991957	0.995901	1.0076	0.966895	1.02554
anti-miR-802	1.42716	1.44708	1.48777	2.11899	2.01863	2.01863		anti-miR-802	1.36631	1.39502	1.32895	1.22645	1.15228	1.20957
Fig.4(c)				Fig.4(d)				Fig.4(e)
anti-NC	anti-miR-802			anti-NC	anti-miR-802				anti-NC			anti-miR-802
1069.74	2164.75			810.507	2255.34			2.5 mM glucose	277	279.537	279.726	364.6	358.135	362.778
1284.18	2161.46			977.208	2601.3			33.3 mM glucose	1009.96	983.939	987.379	1504.65	1493.97	1660.81
1105.32	2174.27			1244.32	2704.57
Fig.4(f)								Fig.4(g)
	anti-NC			anti-miR-802					control				miR-802 KO
2.5 mM glucose	464.906	461.834	541.17	678.611	593.727	655.338		0	7.4	8.3	8.8	6.4	7.7	9.1	8.2	9
25 mM glucose	1125.63	1150.98	1087.84	1842.04	1820.16	1720.32		15	25.4	34.9	30.7	32.7	34.7	26.5	29.8	26.1
35mM KCl	1109.29	1109.54	1125.7	1841.18	1652.76	1499.92		30	26.7	28.6	23.6	24.7	20.6	18.6	17.4	16.2
								60	14.7	15.6	14.5	14.6	11.7	9.6	10.9	10
								90	8.8	12.6	10.6	7.9	7.4	7.7	9.3	7.5
								120	7.8	10.5	14.1	7.6	11	7.2	7.9	7.1
Fig.4(h)
	control							miR-802 KO								Fig.4(i)
0	1.27703	1.79054	1.02703	1.73069	1.44734	1.70919	1.40952	1.47297	1.43243	1.81757	1.74889	1.20985	1.6447	1.32221			control			miR-802 KO
5	3.46622	3.47297	3.93919	4.11438	3.85969	3.78802	4.14635	5.10135	6.02703	6.35135	5.56916	5.68383	5.96718	5.95615		2.5 mM glucose	279.211	317.569	318.531	412.941	398.144	379.005
15	1.7027	1.17568	2.21622	2.347	1.70533	1.79288	1.82155	3.41216	2.7027	2.93243	2.30401	2.73069	2.44733	2.70919		33.3 mM glucose	1170.36	1186.1	1134.82	2544.34	2047.33	2053.79
30	1.62364	1.72703	1.28378	1.80952	1.67666	1.28835	1.20754	1.36892	1.75676	1.80405	1.70853	1.65771	1.40104	1.47987
Fig.4(j)								Fig.4(m)
	control			miR-802 KO				control	miR-802 KO
2.5 mM glucose	206.852	192.587	208.711	284.175	269.91	251.987		1065.2	2403.95
33.3 mM glucose	742.436	717.094	761.154	1043.62	1009.7	1289.97		1258.89	2554.91
35 mM KCl	779.317	742.801	614.707	1084.35	971.035	1233.9		1096.96	2981.06
Fig.4(k)
	Ins1			Ins2
control	1.01158	0.990764	0.997655	1.02525	0.956589	1.01816
miR-802 KO	6.57328	6.39353	6.438	3.47249	3.69602	3.59495

## Sheet: Fig.5
Fig.5(a)
control	miR-802 KO
1.56064	1.11265
1.82504	1.22102
1.69788	1.17117
1.58358	1.0467
1.70232	0.945872
1.4323	0.803017
1.58382	1.12106
1.78735	1.4501
1.80984	1.007
1.59951	1.15877
Fig.5(b)
	control										miR-802 KO
0	9.8	8.4	7.2	9.9	8.1	7.6	8.9	8.7	7.3	9.6	7.8	8.8	8.8	8.4	7.1	8.2	9.3	8.9	8.2	7.2
15	33.2	34.2	33.3	31.5	33.2	33.4	34.8	33.7	33.7	33.6	27.6	28.6	27.6	29.6	28.6	28.1	26.6	27.9	25.8	28.6
30	31.3	33.2	31.4	30.2	30.7	31.7	33.2	32.7	30.7	32.7	25.6	27.5	26.8	28.7	27.6	27.7	26.4	26.5	24.8	26.8
60	22.6	23.7	22.5	21.9	21.7	23.6	23.7	22.8	22.4	23.2	23.7	20	17.9	18.1	21.8	21.6	20.9	22.1	23.1	22.5
90	12.4	12.8	13.7	11.7	9.1	11.8	12.8	12.4	11.1	8.6	9.6	12.7	11.5	11.8	11.9	9.4	10.7	9.8	9.3	11.1
120	11.6	11.7	12.3	9.6	9.7	11.2	12.3	11.7	12.3	10.3	9.3	9.5	11.6	11.3	12.7	10.3	12.4	9.3	10.9	9.9
IPGTT AUC
control	miR-802 KO
2.5	2.187
2.594	2.237
2.531	2.139
2.378	2.219
2.319	2.305
2.501	2.191
2.615	2.197
2.538	2.178
2.441	2.142
2.42	2.243
Fig.5(c)
	control										miR-802 KO
0	8.1	9.2	8.2	9.1	7.8	9.3	8.9	8.3	9.3	8.3	8.6	8.8	7.6	8.9	9.2	9.7	7.4	9.8	8.1	7.4
15	7.3	8.9	7.3	8.2	7.1	8.1	7.2	7.4	7.8	7.8	7.2	7.5	6	7.1	6.7	7.6	6.3	7.4	6.9	6.2
30	6.3	5.9	6.1	6.8	5.8	7.2	6.2	6.2	5.9	7.2	5.4	4.9	5.1	4.7	5.2	4.6	5.6	5.3	5.9	5.7
60	6.9	7.6	7.7	7.4	7.1	8.7	7.8	7.6	6.8	6.8	6.6	6.2	6.4	6.6	5.6	6.9	6.9	5.6	5.3	5.6
120	8.1	8.2	8.8	8.8	9.3	8.2	8.8	8.1	8.3	7.3	8.4	7.8	7.2	8.2	7.8	7.8	8.2	9.1	7.9	7.2
IPITT AUC									Fig.5(d)
control	miR-802 KO									control	miR-802 KO
0.8655	0.843									12.9401	8.1772
0.9233	0.8018									14.4446	10.1242
0.9188	0.7658									14.7179	9.71079
0.9413	0.822									14.7717	8.28425
0.894	0.7725									12.9921	6.32767
0.9908	0.8348									10.2565	6.20429
0.9293	0.8325									13.2816	9.82344
0.8978	0.8288									14.6515	12.1602
0.8745	0.7725									12.4484	7.78034
0.8663	0.7448									11.4539	7.86108
Fig.5(e)									Fig.5(f)
	control			miR-802 KO						control			miR-802 KO
2.5 mM glucose	0.528137	0.628435	0.588124	0.929173	0.871274	0.799173			2.5 mM glucose	0.347873	0.363781	0.387183	0.837382	0.788363	0.727836
33.3 mM glucose	1.32648	1.12671	1.23679	2.52897	2.56325	2.72572			33.3 mM glucose	0.987821	1.02173	0.881987	2.41893	2.12397	1.92367
35 mM KCl	1.42716	1.24973	1.31892	2.56863	2.41783	2.43839			35 mM KCl	0.821341	0.921278	0.878246	2.18512	2.09635	2.18651

## Sheet: Fig.6
Fig.6(a)					Fig.6(b)					Fig.6(c)			Fig.6(d)
control	Leprdb/db	NCD	HFD		control	Leprdb/db	NCD	HFD		0	0.5		0	0.5
1	0.101532	1.09672	0.373712		0.961905	0.096424	0.836544	0.115309		1.00231	0.784584		0.983957	0.359318
1.06437	0.147624	1.11188	0.20166		1.0673	0.10822	1.06859	0.127059		1.0163	0.779165		0.963707	0.317171
0.939523	0.106579	0.90128	0.376312		0.970795	0.102382	1.09487	0.126181		0.981686	0.737135		1.05458	0.351923
Fig.6(e)
	NC			miRNA-802			anti-NC			anti-miRNA-802
Neurod1-WT	0.860896	1.06841	1.0707	0.555382	0.60151	0.759847	0.947758	0.933228	1.11901	1.99544	2.06553	2.31564
Neurod1-Mut	0.874634	1.01043	1.11494	0.820579	0.990311	0.93318	0.944916	1.13679	0.918295	1.18641	0.949494	1.03266
Fig.6(f)
	NC			miRNA-802			anti-NC			anti-miRNA-802
Fzd5-WT	1.09857	0.908285	0.993141	0.641623	0.689275	0.652494	0.993482	1.03888	0.967643	1.26493	1.33627	1.32563
Fzd5-Mut	0.9261	1.04199	1.03191	1.06018	1.13012	1.08557	0.979107	1.0217	0.999195	0.974652	1.00903	0.975062
Fig.6(g)			Fig.5(h)						Fig.6(i)			Fig.6(j)
control	miR-802 KI		control	miR-802 KO					control	miR-802 KI		control	miR-802 KO
0.87967	0.350303		0.949691	3.87858					1.0294	0.322633		0.810604	4.21949
1.22863	0.198315		1.00384	4.07141					0.96095	0.222489		1.17046	4.01965
0.952689	0.206047		1.04647	4.04329					1.01381	0.212883		1.01894	3.13197

## Sheet: Fig.7
Fig.7(a)
	Ins1			Ins2
si NC	0.970094	0.997367	1.03254	0.972327	1.03492	0.992758
si-NeuroD1	0.51627	0.502152	0.509162	0.49295	0.486163	0.397634
control	1.01126	0.963364	1.02538	0.995369	0.995369	1.00926
over-NeuroD1	1.57019	1.62717	1.45688	1.50777	1.45846	1.45732
Fig.7(b)					Fig.7(c)
						Ins1			Ins2
si NC	si-NeuroD1	control	over-NeuroD1		vehicle	1.20025	0.83702	0.99539	0.993092	1.01396	0.993092
1589.92	825.723	1608.96	2395.18		over-NeuroD1	1.63959	1.74513	1.62826	1.95884	2.09943	2.14355
1413.3	715.402	1562.67	2478.71		miR-802	0.288505	0.329116	0.350301	0.31864	0.348686	0.378929
1373.13	732.092	1569.61	2238.64		miR-802+over-Neurod1	0.897095	1.08173	1.1434	1.23114	1.22264	1.29235

## Sheet: Fig.8
Fig.8(a)
	Ins1			Ins2				Fig.8(b)
si NC	0.970403	0.997684	1.03287	0.972331	1.03492	0.992762			si NC			si Fzd5			vehicel			over-Fzd5
si-Fzd5	0.202593	0.199804	0.218644	0.208703	0.207261	0.174285		2.5 mM glucose	794.959	706.649	686.567	168.838	261.442	284.694	804.48	781.333	784.803	1263.94	1393.71	1355.94
control	1.01126	0.963364	1.02538	0.995369	0.995369	1.00926		25 mM glucose	1706.59	1702.04	1596.5	915.482	900.419	926.533	1736.55	1790.16	1883.09	2925.98	3037.85	2980.92
over-Fzd5	1.44008	1.56499	1.49087	1.27329	1.21698	1.21698		35mM KCl	1824.84	1705.15	1730.23	927.937	928.283	748.938	1734	1838.77	1897.7	2928.93	2934.74	2905.02
Fig.8(c)
si NC	si-Fzd5	vehicle	over-Fzd5
1134.04	649.447	1356.84	2562.58
1249.52	405.781	1188.9	2864.93
1186.32	536.657	1371.57	2728.34
Fig.8(d)														Fig.8(e)
	vehicle			miR-802			over-Fzd5			miR-802 + over-fzd5				control	Len-miR-802	Len-anti-miR-802
2.5 mM glucose	760.138	855.461	678.83	369.766	501.997	436.505	1228.34	1378.75	1422.88	1049.92	916.448	1026.84		0.06	0.02	0.19
25 mM glucose	1319.38	1363.92	1573	635.96	641.182	476.375	3367.25	3201.54	3163.42	2390.18	2354.46	2333.42		0.049	0.044	0.2
35mM KCl	1366.88	1296.09	1407.71	663.936	756.073	681.253	3199.2	3209.51	3089.59	2160.1	2301.87	2242.76		0.079	0.015	0.23
Fig.8(f)					Fig.8(g)
control	over-Fzd5	si NC	si-Fzd5		control	Len-miR-802	Len-anti-miR-802
1.16243	1.61882	1.24021	0.671074		27.2	12.1	50.4
1.20172	1.63262	0.927263	0.701551		27.7	9.7	44.6
1.36533	1.65436	1.04933	0.716571		32.2	15.6	50.2
Fig.8(h)												Fig.8(i)
Time (s)	control			len-miR-802			len-anti-miR-802					Time (s)	control			len-miR-802			len-anti-miR-802
1	416	481	465	367	387	363	555	555	538			0	545	516	523	511	502	535	562	535	558
2	419	482	463	368	388	368	558	556	539			1	547	520	525	513	506	538	564	541	563
3	419	483	465	367	386	363	555	559	541			2	547	517	522	510	505	536	562	533	563
4	418	484	465	367	386	365	559	559	544			3	546	520	522	510	508	538	564	528	558
5	419	480	461	366	383	365	554	555	538			4	549	518	520	510	506	531	557	533	556
6	416	482	461	366	385	363	554	556	539			5	545	517	525	511	503	533	559	526	553
7	418	481	467	367	388	367	555	558	536			6	546	521	525	516	506	538	560	533	561
8	420	483	462	368	386	367	558	556	539			7	549	520	520	510	505	533	559	537	561
9	416	480	463	367	383	364	558	558	539			8	546	518	520	510	505	535	564	533	558
10	418	483	462	368	386	363	554	556	538			9	547	520	522	511	505	533	560	533	561
11	417	481	462	365	386	364	555	555	539			10	549	516	525	513	505	536	566	531	561
12	416	481	460	369	385	364	552	556	538			11	546	520	525	511	505	535	560	535	558
13	417	482	461	364	383	363	554	555	538			12	549	518	522	507	503	535	559	533	556
14	415	481	461	365	383	364	555	553	536			13	549	518	520	510	505	530	562	533	561
15	417	483	465	369	385	365	558	559	539			14	549	523	525	513	508	538	564	535	561
16	416	479	460	366	383	360	554	556	538			15	545	518	520	510	508	533	560	531	558
17	417	481	462	368	386	364	555	556	539			16	549	518	520	511	506	531	564	537	563
18	418	479	462	366	387	363	555	556	541			17	547	518	519	507	506	535	562	535	558
19	415	478	464	366	385	363	554	558	536			18	549	520	522	507	505	533	559	537	553
20	416	479	463	367	386	362	555	556	539			19	546	523	525	511	505	533	564	531	561
21	417	481	461	367	386	364	556	555	538			20	545	520	519	509	505	535	562	528	556
22	415	479	459	366	383	363	558	558	534			21	549	521	522	507	506	533	562	533	556
23	417	481	461	366	385	360	552	558	538			22	549	521	519	511	508	535	562	535	556
24	417	478	460	366	386	367	554	555	543			23	550	521	525	514	505	535	562	531	558
25	416	477	458	365	382	359	552	555	538			24	545	518	520	509	505	531	559	528	558
26	415	480	460	363	388	362	552	556	539			25	547	517	522	510	506	533	560	533	558
27	414	478	461	365	386	362	552	553	536			26	547	520	520	511	505	535	560	526	561
28	416	477	458	364	382	362	551	555	539			27	545	518	519	511	506	533	562	526	556
29	415	479	459	366	385	362	551	558	536			28	546	520	519	510	503	533	560	531	556
30	416	476	461	366	386	359	552	553	536			29	546	521	519	510	509	536	560	535	558
31	416	478	461	367	385	359	552	555	536			30	546	521	519	514	503	533	564	531	561
32	416	477	461	366	383	360	551	555	536			31	549	521	520	517	506	539	560	526	558
33	416	478	461	366	383	362	551	553	539			32	545	518	520	509	506	536	560	531	558
34	415	477	458	365	382	359	551	553	534			33	545	518	520	506	503	531	560	524	553
35	416	479	460	366	385	360	551	555	536			34	546	518	522	513	506	533	560	528	556
36	414	476	458	366	383	358	550	556	536			35	545	518	520	510	503	531	553	528	553
37	416	476	459	364	382	358	552	553	534			36	547	517	516	511	502	533	559	526	556
38	415	476	459	364	383	363	552	555	541			37	549	521	520	510	506	536	562	528	558
39	414	478	457	364	382	357	550	553	541			38	543	520	519	511	503	531	560	533	558
40	415	475	459	367	385	360	554	553	539			39	547	521	520	511	505	536	559	533	558
41	415	476	459	365	385	359	551	552	539			40	547	518	520	511	508	538	560	531	556
42	414	475	458	364	386	364	552	555	539			41	546	521	520	514	508	533	562	528	558
43	416	478	461	364	385	359	554	556	539			42	547	520	519	513	503	536	564	528	561
44	416	475	461	366	387	359	551	556	539			43	549	521	520	513	508	533	564	531	565
45	415	477	462	365	383	358	551	555	539			44	547	523	519	510	505	535	560	524	556
46	414	476	458	364	385	359	550	555	538			45	547	520	522	511	506	535	562	526	556
47	414	476	457	363	381	357	551	552	539			46	547	517	514	510	508	535	564	524	558
48	416	478	457	363	383	360	552	555	536			47	549	521	517	511	503	531	560	533	556
49	411	476	461	365	385	357	554	555	541			48	549	520	519	511	503	533	560	524	558
50	413	476	458	362	387	359	554	553	543			49	546	520	520	513	506	535	564	526	558
51	413	478	459	364	385	360	550	553	536			50	549	520	522	513	502	538	562	524	556
52	412	476	459	364	386	357	550	553	543			51	546	520	517	511	505	535	557	526	553
53	414	474	458	366	382	358	552	553	536			52	547	518	519	511	503	533	564	526	553
54	415	476	459	365	382	357	552	552	541			53	550	523	519	510	505	535	564	528	556
55	416	476	462	365	383	362	551	550	539			54	547	521	516	510	503	536	559	526	556
56	415	474	457	363	385	359	550	552	538			55	550	525	522	511	502	536	562	526	558
57	415	477	459	363	383	359	550	552	538			56	549	520	519	509	503	533	560	528	558
58	412	476	460	364	385	357	551	552	539			57	547	520	519	514	502	531	564	528	556
59	413	477	461	365	386	360	552	555	539			58	547	520	517	511	505	533	562	531	556
60	415	479	460	365	383	358	552	555	539			59	546	520	517	510	505	533	564	526	553
61	417	475	459	364	387	359	555	552	536			60	547	523	516	514	500	533	562	528	561
62	416	477	459	363	383	357	551	553	539			61	546	521	519	514	503	535	564	526	558
63	414	476	459	363	381	355	550	553	536			62	545	523	519	513	503	535	560	524	561
64	417	477	460	364	386	359	550	552	538			63	547	523	519	511	506	533	562	526	558
65	414	475	458	364	385	358	552	553	541			64	547	521	517	511	503	535	560	528	561
66	415	476	455	364	385	358	551	552	534			65	545	521	517	511	503	535	564	526	561
67	415	475	461	365	383	355	550	552	539			66	547	521	519	514	506	535	562	528	558
68	412	475	457	364	386	358	550	555	538			67	543	520	517	511	506	535	564	526	561
69	415	473	457	363	383	359	551	552	536			68	543	521	516	510	503	530	560	526	558
70	415	477	457	364	385	360	552	555	539			69	549	521	516	516	505	533	562	528	556
71	414	478	459	363	386	357	550	550	539			70	547	524	520	513	502	535	562	528	558
72	416	476	457	362	385	360	550	555	538			71	545	521	517	511	505	535	562	522	556
73	414	473	458	364	386	358	551	553	536			72	543	524	517	516	506	535	564	528	556
74	416	476	457	363	383	358	550	550	538			73	547	521	517	509	503	533	562	526	556
75	415	475	458	365	387	358	548	550	539			74	545	524	520	511	505	538	560	524	556
76	414	474	460	362	385	355	550	552	538			75	545	524	516	510	503	535	566	526	556
77	416	475	457	363	382	357	550	550	541			76	543	521	516	513	500	533	562	524	553
78	415	475	459	364	385	360	550	553	539			77	547	524	519	511	506	531	566	526	558
79	415	474	459	364	385	358	548	552	541			78	547	524	519	513	505	535	560	524	558
80	414	475	455	364	383	355	550	552	533			79	545	521	516	513	502	533	562	528	556
81	413	475	458	362	385	359	550	550	536			80	545	525	519	511	502	533	560	524	553
82	414	475	458	362	385	353	548	550	539			81	546	521	514	509	503	531	562	526	558
83	415	473	458	364	383	358	546	550	536			82	546	524	514	513	502	531	557	528	558
84	414	478	458	363	386	357	548	550	543			83	547	523	517	511	503	535	562	526	558
85	416	473	458	365	387	355	550	553	543			84	549	524	520	514	503	536	564	531	556
86	415	473	459	362	385	355	548	550	539			85	545	521	516	511	505	535	566	524	556
87	413	473	457	362	387	353	551	550	538			86	550	521	511	513	506	535	560	526	556
88	416	476	458	363	383	358	548	550	541			87	547	523	517	514	505	538	564	528	558
89	415	473	460	360	385	357	547	552	541			88	546	521	514	511	503	535	564	528	556
90	414	477	458	363	385	357	548	550	539			89	545	520	516	514	503	535	560	526	558
91	413	474	456	362	383	357	546	547	538			90	550	523	516	513	503	535	560	531	556
92	413	472	457	360	382	352	547	547	539			91	547	523	514	513	502	533	562	526	556
93	414	472	456	360	383	353	550	547	538			92	547	521	516	513	503	531	564	526	556
94	415	472	455	363	385	358	548	549	539			93	550	524	517	513	502	536	564	528	558
95	412	474	457	362	383	357	547	550	543			94	549	524	516	516	505	538	560	528	556
96	415	476	457	362	387	357	551	550	539			95	546	524	517	514	502	531	562	528	558
97	415	473	457	362	385	355	547	549	538			96	547	521	514	511	502	531	560	524	556
98	412	472	456	362	383	355	550	546	538			97	546	523	513	516	503	531	562	524	556
99	414	473	457	362	380	353	547	549	538			98	546	521	511	514	503	533	562	526	556
100	415	474	457	359	382	359	548	549	541			99	551	523	513	511	503	535	562	528	563
101	411	470	454	360	386	354	547	547	539			100	549	520	514	513	502	533	559	522	556
102	415	473	455	363	383	357	547	549	539			101	550	520	519	511	502	531	562	526	556
103	413	474	457	362	387	358	548	549	538			102	550	523	516	516	503	533	564	524	556
104	413	473	454	359	382	355	547	547	543			103	546	523	514	513	502	535	560	524	556
105	413	472	455	360	385	355	546	547	541			104	550	523	516	511	502	531	562	522	558
106	412	473	454	360	383	357	548	546	538			105	547	524	514	514	500	533	559	526	556
107	415	473	457	362	385	357	550	546	539			106	550	525	516	513	503	533	566	524	553
108	413	474	458	360	383	354	548	547	541			107	547	521	513	511	502	533	562	524	553
109	413	474	457	360	383	355	547	546	541			108	551	524	517	511	503	533	562	522	548
110	414	475	456	360	383	357	546	545	538			109	547	520	514	511	503	533	564	522	548
111	414	473	455	358	383	354	548	546	539			110	551	523	510	510	500	533	562	526	551
112	415	473	456	362	385	355	547	550	539			111	551	525	516	514	506	536	562	528	556
113	413	471	452	362	382	353	548	549	541			112	550	520	514	513	502	531	560	522	551
114	415	472	457	362	385	357	548	547	541			113	549	523	516	513	506	535	560	522	556
115	414	474	456	359	383	358	546	546	541			114	546	524	516	513	503	530	560	526	556
116	415	474	454	359	381	357	547	550	538			115	547	524	511	511	503	530	559	528	553
117	415	472	455	359	383	355	547	545	538			116	549	525	514	514	505	533	560	522	553
118	412	472	455	358	383	354	546	547	543			117	546	524	517	511	505	533	562	522	558
119	416	472	455	359	385	354	547	546	541			118	545	521	513	514	505	531	559	524	553
120	416	474	457	363	383	358	548	545	539			119	547	525	514	516	505	535	562	526	561
121	413	471	456	359	386	354	550	547	539			120	547	524	514	514	506	533	562	526	558
122	416	472	455	360	383	358	544	547	541			121	550	521	513	516	509	535	564	522	561
123	414	474	454	362	385	355	546	547	539			122	546	521	514	514	503	535	566	524	553
124	414	472	455	360	383	357	548	547	541			123	547	524	514	514	505	535	559	526	558
125	416	472	455	358	382	354	543	545	536			124	546	523	508	516	503	530	560	520	556
126	415	474	455	362	385	357	547	543	539			125	546	527	514	517	503	535	562	526	558
127	413	473	455	358	385	354	547	547	538			126	546	521	513	514	503	536	560	522	561
128	414	472	455	359	382	357	547	543	538			127	547	524	513	516	505	533	560	522	561
129	415	471	456	359	382	354	548	543	538			128	545	523	511	513	505	533	564	520	556
130	416	471	456	358	385	354	551	542	541			129	547	524	514	517	503	535	562	524	556
131	414	473	454	360	383	355	544	545	541			130	547	524	514	513	502	535	559	524	561
132	414	472	456	359	386	354	544	546	541			131	547	525	513	516	500	533	564	522	556
133	414	472	454	357	383	355	547	545	543			132	547	524	516	514	506	536	564	522	561
134	416	471	454	359	385	354	544	545	538			133	546	524	511	516	503	531	562	520	561
135	415	469	455	357	383	353	548	545	539			134	547	525	508	510	503	535	562	528	558
136	413	470	454	358	383	355	546	543	541			135	545	523	511	516	502	535	559	522	561
137	415	472	453	359	382	355	544	543	539			136	546	523	510	517	502	531	562	522	556
138	413	469	454	357	385	354	548	546	541			137	546	521	513	516	503	533	562	522	561
139	416	470	456	358	383	355	547	547	546			138	550	527	513	516	506	533	562	520	556
140	415	469	453	358	386	354	548	546	541			139	546	523	511	513	505	533	562	522	556
141	413	469	453	358	381	353	547	543	538			140	547	523	513	513	500	531	564	520	551
142	414	472	456	359	382	355	547	546	543			141	550	521	511	514	505	535	560	524	558
143	415	470	455	359	385	353	544	545	538			142	547	525	510	511	499	535	562	524	556
144	415	471	452	357	383	357	546	543	543			143	547	525	511	511	505	533	559	520	553
145	412	471	454	356	385	352	546	542	539			144	546	520	513	514	503	528	564	520	551
146	414	471	455	359	385	355	546	543	543			145	551	524	514	514	503	531	566	522	558
147	417	469	454	359	382	354	546	542	539			146	551	523	511	513	500	528	560	522	553
148	414	468	456	359	382	355	547	543	539			147	551	524	510	511	502	531	560	524	556
149	413	469	453	359	383	350	546	542	536			148	547	523	514	513	503	531	557	522	558
150	415	472	454	359	382	350	544	542	539			149	545	523	508	510	503	531	562	520	556
151	416	470	453	359	383	352	546	545	539			150	549	523	511	514	503	531	560	520	558
152	414	468	453	357	385	350	547	543	536			151	549	523	507	513	503	533	560	524	558
153	414	469	455	358	385	353	544	543	541			152	551	523	511	513	502	531	564	524	558
154	415	468	452	358	383	350	546	542	538			153	550	525	513	514	503	533	560	522	556
155	413	468	456	358	383	354	548	545	541			154	550	524	514	513	500	533	560	524	556
156	413	469	453	356	383	352	544	542	536			155	549	525	510	513	503	530	560	522	553
157	416	467	453	358	385	353	544	542	541			156	551	525	511	514	502	535	562	520	553
158	413	470	454	358	381	355	543	543	538			157	549	523	510	511	503	531	559	524	556
159	413	469	454	359	385	353	547	542	541			158	547	525	510	514	505	535	564	522	556
160	414	466	452	358	382	352	544	542	539			159	545	523	510	514	506	533	560	522	551
161	415	466	454	356	381	349	540	539	538			160	550	521	508	513	500	531	562	518	551
162	415	468	452	359	385	354	547	543	541			161	549	523	511	516	503	533	564	524	558
163	414	470	452	358	386	352	543	537	538			162	550	524	508	516	503	531	564	522	556
164	416	469	453	358	381	350	546	543	539			163	551	523	508	513	503	533	562	522	551
165	416	466	454	358	385	353	547	542	541			164	546	524	513	514	502	528	560	520	556
166	416	469	454	357	385	352	541	542	541			165	550	523	510	516	503	530	562	522	553
167	414	467	453	356	383	353	546	542	543			166	551	525	511	517	505	531	560	518	556
168	415	469	454	356	383	353	544	540	539			167	549	525	511	517	503	531	560	520	553
169	414	468	454	358	382	353	541	540	538			168	550	523	513	511	499	531	562	518	556
170	416	467	452	356	385	350	544	542	538			169	551	523	508	513	505	535	560	520	556
171	413	465	451	358	385	353	546	540	541			170	549	521	513	514	503	533	562	518	556
172	414	467	451	357	382	353	544	540	539			171	547	524	508	514	500	533	564	518	553
173	414	468	449	356	382	350	543	540	538			172	545	523	511	511	506	530	562	520	553
174	415	467	452	357	383	350	541	540	541			173	546	523	510	514	500	528	562	518	553
175	415	469	454	357	385	352	543	540	539			174	551	524	507	516	505	533	560	520	558
176	416	468	455	360	386	350	541	540	541			175	551	525	514	511	505	533	562	520	561
177	413	469	452	358	382	349	543	540	541			176	549	525	510	513	500	531	564	520	558
178	414	465	454	356	383	352	544	540	539			177	550	523	510	514	502	533	564	520	556
179	412	470	454	356	383	352	543	543	539			178	546	525	507	514	500	531	564	520	558
180	413	466	452	357	385	353	544	542	538			179	550	523	508	511	499	533	564	520	563
181	414	469	456	358	386	354	543	540	541			180	550	523	508	511	500	530	564	526	558
182	414	469	454	359	385	352	544	542	539			181	549	528	507	513	502	535	562	524	558
183	415	466	454	356	386	350	541	537	539			182	547	524	505	514	503	530	562	518	551
184	415	466	455	357	385	353	541	542	539			183	551	523	508	517	502	533	564	520	561
185	416	468	452	357	385	352	543	543	536			184	549	523	511	514	500	530	564	522	561
186	416	467	454	356	382	350	540	539	539			185	550	525	510	513	502	528	559	520	558
187	415	469	453	356	382	349	543	542	536			186	546	521	511	514	503	533	559	520	558
188	417	468	454	359	383	354	540	542	541			187	550	527	510	520	502	535	566	520	561
189	417	469	457	357	383	354	543	540	538			188	553	525	510	516	505	533	566	518	561
190	419	470	451	356	383	353	544	540	541			189	549	525	510	516	503	530	566	522	558
191	417	468	452	357	385	353	544	542	539			190	551	524	508	518	502	535	564	520	558
192	417	468	455	359	385	352	543	540	539			191	551	527	510	518	503	533	568	524	558
193	419	467	454	356	383	352	543	543	539			192	553	524	511	517	503	533	568	522	563
194	416	468	454	358	388	350	541	542	539			193	547	523	511	513	503	530	564	518	558
195	416	465	453	356	383	350	543	537	539			194	547	525	508	516	502	533	560	520	558
196	415	466	452	355	385	350	539	537	543			195	550	523	505	514	502	530	564	520	556
197	416	465	453	357	383	352	543	542	539			196	550	521	507	516	502	533	562	522	558
198	416	470	454	358	385	352	544	540	543			197	550	525	511	516	503	533	568	520	561
199	419	468	455	357	386	354	543	540	544			198	550	521	510	517	502	535	564	518	561
200	418	469	456	360	385	352	543	543	543			199	554	527	511	518	505	533	564	520	558
201	417	469	455	359	382	352	543	540	544			200	550	525	510	518	506	533	562	520	558
202	416	468	452	358	383	349	543	542	543			201	553	524	510	517	503	531	562	518	561
203	416	466	455	357	386	354	543	540	546			202	551	528	510	518	506	536	566	520	561
204	416	467	452	357	385	350	541	542	543			203	550	523	510	513	508	533	562	520	556
205	417	469	454	357	383	350	539	542	544			204	547	524	508	514	503	533	562	520	556
206	419	469	454	358	385	349	540	540	546			205	553	524	510	516	502	531	564	518	558
207	415	470	454	358	387	348	540	540	544			206	549	525	510	514	505	536	566	524	558
208	417	469	454	357	383	349	540	543	543			207	554	524	510	514	503	535	562	516	553
209	417	467	455	358	383	350	540	542	539			208	546	524	511	514	502	528	564	520	561
210	416	468	454	357	383	349	541	540	544			209	550	525	510	514	503	531	562	520	558
211	418	469	452	358	385	350	544	543	544			210	551	527	511	514	502	533	562	520	561
212	416	468	453	358	385	350	543	542	543			211	550	524	505	514	502	533	564	520	558
213	416	468	452	355	385	349	539	540	543			212	547	521	508	517	499	530	559	518	558
214	420	469	455	356	383	350	539	545	546			213	549	523	508	516	502	533	564	522	558
215	417	470	455	356	386	349	544	543	546			214	549	524	510	514	506	535	562	520	558
216	416	468	455	357	386	350	544	540	546			215	550	525	511	516	505	533	562	516	561
217	416	467	450	357	383	352	541	539	543			216	549	525	508	516	503	533	560	522	561
218	417	468	454	357	385	350	540	540	541			217	549	525	508	516	503	533	564	520	558
219	417	467	451	356	385	347	540	540	544			218	546	523	507	514	500	530	557	518	561
220	417	468	451	357	387	350	544	542	544			219	547	524	510	514	505	535	564	520	563
221	418	469	456	359	386	350	544	540	549			220	550	525	511	514	503	531	566	522	563
222	415	469	453	358	383	347	540	543	543			221	546	523	511	516	503	531	559	520	556
223	417	465	451	356	383	349	541	540	544			222	549	525	507	516	502	528	564	518	561
224	416	467	452	356	382	350	541	539	543			223	549	523	508	516	503	531	560	520	558
225	418	467	455	357	386	348	543	540	548			224	550	523	510	514	503	536	557	520	563
226	418	467	453	356	385	348	539	543	546			225	547	523	507	513	503	531	560	518	563
227	418	467	453	356	386	350	541	540	544			226	547	521	507	516	505	531	560	516	563
228	417	467	449	358	386	350	543	542	546			227	547	523	511	514	505	531	560	520	561
229	416	469	453	357	383	349	539	539	544			228	550	523	508	513	503	530	562	520	561
230	417	467	450	356	385	350	540	540	543			229	551	524	508	514	502	530	562	516	561
231	417	468	453	357	382	348	540	539	544			230	547	525	508	516	503	533	560	516	561
232	419	469	450	358	385	350	540	540	546			231	553	525	508	520	506	531	559	524	558
233	418	467	453	355	383	350	543	537	541			232	553	525	508	517	502	531	559	518	558
234	418	467	456	357	383	348	541	537	548			233	551	523	507	518	505	535	562	522	558
235	419	469	454	357	385	350	543	542	543			234	550	525	508	520	503	536	562	520	558
236	418	470	454	356	385	347	541	540	544			235	550	524	510	513	499	533	559	518	563
237	419	467	452	356	383	349	540	542	544			236	547	517	507	516	503	531	559	520	558
238	419	466	453	355	385	349	539	539	546			237	551	524	507	517	503	531	559	516	561
239	418	468	452	357	385	349	541	540	546			238	550	525	511	517	508	535	564	522	563
240	419	470	453	357	386	348	539	542	543			239	549	523	510	516	502	535	562	520	563
241	419	468	450	358	383	348	540	542	543			240	546	527	508	518	505	531	559	520	561
242	417	467	451	357	386	347	541	543	544			241	549	521	508	516	503	533	560	518	558
243	418	467	451	355	385	349	539	539	544			242	551	524	508	514	505	531	562	518	565
244	417	466	454	355	385	345	541	539	544			243	549	523	507	516	502	533	559	520	563
245	418	470	451	357	387	350	540	539	546			244	550	524	511	516	505	535	559	518	563
246	416	467	451	356	387	348	543	540	544			245	549	524	510	516	505	535	564	524	561
247	419	467	453	354	381	345	541	537	543			246	550	523	508	517	502	531	560	520	558
248	419	466	454	355	386	348	539	542	543			247	551	527	510	516	503	530	562	520	561
249	419	468	455	356	386	349	541	542	546			248	550	523	508	516	506	535	562	520	561
250	418	467	454	357	385	349	540	540	548			249	551	527	510	516	505	531	566	520	563
251	419	467	450	357	385	347	540	542	543			250	549	523	508	514	503	531	564	518	558
252	420	469	452	356	383	348	539	540	544			251	553	525	508	516	505	528	560	520	561
253	418	467	453	356	386	347	540	540	544			252	551	521	508	516	505	530	560	520	558
254	418	468	454	358	385	350	543	539	546			253	551	528	513	517	503	535	566	518	561
255	418	465	454	357	386	345	539	542	544			254	550	525	508	513	505	530	564	520	558
256	421	467	452	354	387	347	540	539	541			255	550	523	508	514	505	531	562	518	563
257	421	466	455	357	386	348	541	540	544			256	551	527	511	517	506	533	566	518	561
258	418	467	454	358	383	344	541	542	544			257	553	527	508	514	503	531	560	518	563
259	417	466	454	356	383	345	540	539	543			258	547	524	507	516	503	530	559	514	558
260	419	467	456	357	385	349	543	540	543			259	554	524	507	513	503	530	562	520	561
261	418	471	455	355	385	345	541	537	541			260	550	525	507	516	503	530	564	518	568
262	421	467	455	357	383	348	541	540	544			261	553	524	510	517	508	533	557	516	565
263	420	468	454	355	386	347	541	540	546			262	550	524	505	518	505	530	562	516	561
264	419	469	454	358	387	347	539	542	546			263	551	527	510	516	506	535	562	520	565
265	421	467	453	356	385	345	540	539	546			264	554	523	508	517	503	531	566	520	563
266	420	467	456	357	385	344	541	539	544			265	547	527	504	516	505	531	566	520	561
267	421	467	454	355	388	349	540	539	548			266	551	528	511	518	509	535	564	518	565
268	419	465	452	356	383	343	540	539	546			267	549	524	508	516	503	531	560	520	568
269	420	469	457	359	388	345	541	540	548			268	549	525	507	518	506	533	566	520	568
270	420	467	453	355	383	348	539	537	544			269	549	524	507	516	502	530	562	516	558
271	422	466	452	354	385	347	540	537	546			270	549	523	507	513	502	531	564	520	558
272	418	466	455	356	387	347	540	537	543			271	551	527	507	514	503	530	564	522	561
273	420	465	454	357	386	348	540	540	544			272	549	527	508	518	503	530	560	518	563
274	418	466	454	356	383	345	540	539	543			273	550	524	510	516	505	531	562	518	561
275	421	466	455	357	386	345	540	539	548			274	550	525	507	517	506	535	564	520	558
276	419	467	453	354	386	345	539	539	546			275	551	523	507	513	505	530	562	518	558
277	418	466	458	359	385	345	539	536	544			276	546	528	505	517	505	531	564	516	558
278	421	464	452	356	385	348	541	537	544			277	553	527	508	518	505	533	564	516	558
279	419	465	454	358	386	343	539	540	548			278	547	525	510	516	505	535	562	520	563
280	420	466	453	356	385	344	539	537	549			279	550	525	513	517	503	533	568	516	561
281	422	468	454	356	386	348	544	539	548			280	551	524	508	520	503	531	566	518	563
282	420	463	450	355	383	345	539	537	544			281	549	525	507	516	502	533	559	518	565
283	420	466	454	355	383	345	539	536	544			282	550	527	507	514	500	528	562	518	563
284	421	466	454	355	386	344	539	537	544			283	549	527	507	516	506	533	562	522	565
285	418	465	455	357	383	345	539	537	544			284	547	524	510	516	503	533	564	520	563
286	421	464	457	355	383	347	543	540	546			285	550	524	505	513	506	531	562	522	563
287	421	466	459	357	386	344	537	539	544			286	550	525	504	520	506	533	562	520	568
288	422	468	455	356	385	347	544	540	548			287	549	525	510	518	508	536	560	522	563
289	421	466	454	356	385	344	541	537	546			288	550	527	511	516	502	531	562	518	563
290	421	466	455	354	386	348	540	536	548			289	549	525	508	516	506	533	562	518	568
291	422	467	452	356	386	345	541	539	546			290	551	525	508	518	505	533	564	518	563
292	421	465	455	356	387	345	540	537	544			291	553	525	507	514	502	531	560	520	561
293	419	465	454	357	383	347	544	540	548			292	549	528	510	514	503	533	564	522	565
294	422	464	455	354	386	345	543	537	546			293	551	527	508	517	505	533	566	522	563
295	421	465	452	355	386	343	540	537	544			294	547	525	508	514	500	530	562	516	558
296	421	466	455	356	388	344	540	539	546			295	549	524	507	516	503	536	562	522	561
297	421	465	452	355	386	345	540	537	548			296	550	525	508	516	506	535	560	520	563
298	420	465	456	357	385	344	540	536	544			297	547	528	508	518	505	531	566	518	565
299	422	466	457	356	387	345	541	539	549			298	549	528	510	514	506	533	560	520	563
299.36	419	465	454	355	385	343	540	537	546			299	546	525	507	513	503	531	564	516	563
300.36	422	465	457	355	386	349	540	540	546			299.36	553	525	507	517	505	533	564	516	563
301.36	422	466	458	356	386	345	541	536	548			300.36	551	527	510	514	502	533	564	516	558
302.36	422	464	457	355	387	344	546	537	546			301.36	549	527	510	513	503	533	562	520	565
303.36	421	465	459	355	382	344	543	540	551			302.36	551	528	510	517	506	533	564	516	563
304.36	422	462	457	356	386	347	540	537	546			303.36	551	523	508	518	505	535	568	522	565
305.36	422	466	457	354	387	344	540	539	546			304.36	549	523	504	511	503	531	564	520	561
306.36	422	466	455	355	386	345	541	540	546			305.36	549	525	507	514	505	533	559	520	563
307.36	422	466	454	356	386	344	543	540	546			306.36	550	528	508	517	502	531	560	518	563
308.36	522	484	520	456	483	416	574	574	559			307.36	771	602	755	550	502	528	671	574	565
309.36	473	528	551	393	424	417	566	633	586			308.36	1137	921	1015	912	628	559	890	666	740
310.36	498	534	560	423	459	421	580	631	579			309.36	1269	1062	1128	1092	838	704	966	747	839
311.36	514	525	552	437	491	426	589	639	583			310.36	1320	1136	1188	1157	993	818	1020	798	885
312.36	511	518	543	438	491	422	587	642	584			311.36	1340	1182	1205	1177	1068	876	1056	825	900
313.36	510	514	538	440	485	419	587	640	586			312.36	1335	1182	1207	1176	1098	897	1082	828	902
314.36	509	514	537	438	487	423	585	640	588			313.36	1329	1173	1198	1169	1115	910	1084	840	900
315.36	512	516	537	443	489	419	588	640	588			314.36	1320	1173	1185	1162	1116	917	1091	834	900
316.36	515	516	537	443	489	418	588	642	586			315.36	1310	1160	1168	1142	1112	914	1087	832	893
317.36	515	514	533	443	490	419	588	636	589			316.36	1293	1150	1149	1126	1107	910	1076	825	888
318.36	516	513	535	445	489	418	584	633	581			317.36	1277	1122	1125	1102	1091	902	1065	821	873
319.36	516	514	531	443	489	417	584	631	581			318.36	1259	1118	1106	1086	1073	899	1058	815	868
320.36	517	514	533	448	491	417	585	637	584			319.36	1249	1094	1085	1068	1059	893	1051	809	863
321.36	518	517	536	446	493	418	589	634	579			320.36	1234	1079	1067	1055	1049	880	1042	807	859
322.36	518	516	533	447	491	418	587	633	581			321.36	1217	1062	1052	1041	1034	876	1029	801	851
323.36	521	516	535	446	491	418	585	633	581			322.36	1206	1053	1036	1028	1025	865	1017	788	849
324.36	518	515	534	447	492	417	585	633	586			323.36	1197	1036	1026	1017	1009	862	1017	790	842
325.36	520	515	536	451	491	418	588	633	584			324.36	1184	1024	1021	1007	999	857	1008	782	839
326.36	522	515	536	464	493	418	589	633	581			325.36	1180	1012	1011	998	997	852	995	778	830
327.36	523	517	534	463	493	419	588	637	579			326.36	1167	1007	1003	990	985	845	993	778	830
328.36	522	516	534	460	493	419	591	634	584			327.36	1162	1003	996	988	981	839	988	776	827
329.36	525	514	536	456	491	418	587	637	583			328.36	1159	994	994	984	973	836	982	763	832
330.36	525	515	533	456	493	418	589	634	581			329.36	1147	987	982	980	969	831	975	765	827
331.36	524	516	532	454	492	422	588	634	579			330.36	1145	985	978	973	960	827	970	759	822
332.36	526	516	536	457	490	418	588	636	581			331.36	1138	983	977	974	954	824	964	763	822
333.36	524	515	532	458	492	419	589	634	583			332.36	1134	974	972	960	954	819	959	761	817
334.36	527	516	536	458	493	419	585	633	579			333.36	1135	969	971	966	946	816	955	759	815
335.36	529	514	535	458	493	418	588	639	584			334.36	1125	969	966	962	943	819	955	755	825
336.36	529	516	538	457	492	419	584	637	584			335.36	1124	962	968	957	943	814	957	753	817
337.36	530	516	535	462	492	422	581	633	584			336.36	1121	958	963	959	942	805	948	759	817
338.36	529	519	534	457	493	422	584	633	579			337.36	1118	956	962	956	937	808	944	749	817
339.36	530	518	536	460	493	422	585	634	586			338.36	1112	960	963	954	936	805	948	753	815
340.36	532	518	536	461	496	419	584	634	583			339.36	1113	957	960	952	930	808	941	749	808
341.36	533	517	536	463	497	422	587	633	588			340.36	1107	953	962	956	927	801	939	753	820
342.36	536	515	536	461	494	422	585	634	581			341.36	1104	953	960	953	930	805	944	749	808
343.36	534	515	538	463	496	422	588	633	584			342.36	1105	951	962	947	924	797	939	744	813
344.36	536	520	538	462	497	422	585	634	586			343.36	1100	951	957	952	922	801	935	753	817
345.36	532	517	538	460	494	419	588	634	586			344.36	1099	946	951	952	916	797	935	740	815
346.36	535	517	538	461	498	421	584	634	584			345.36	1094	944	956	946	918	798	930	740	805
347.36	536	517	539	462	499	421	589	636	588			346.36	1097	949	957	946	922	797	928	742	810
348.36	534	520	538	463	494	419	585	634	584			347.36	1092	946	956	943	912	795	928	738	805
349.36	535	520	537	463	493	422	588	636	581			348.36	1084	944	954	944	918	795	924	740	805
350.36	537	516	537	465	497	421	587	633	586			349.36	1087	943	956	940	913	792	926	738	808
351.36	541	518	538	462	497	421	585	633	584			350.36	1083	942	954	939	910	793	922	736	808
352.36	537	518	537	461	497	422	584	636	586			351.36	1080	936	950	936	912	788	917	730	805
353.36	538	517	538	463	497	422	588	636	584			352.36	1080	937	951	939	909	787	919	734	808
354.36	537	517	540	464	496	423	587	636	586			353.36	1078	937	953	936	907	785	915	734	805
355.36	537	519	539	464	500	421	587	633	586			354.36	1080	939	953	933	910	785	919	738	808
356.36	539	520	540	466	500	424	588	637	589			355.36	1079	939	953	937	906	788	917	736	808
357.36	541	519	541	466	500	426	588	636	588			356.36	1071	937	951	930	907	787	917	730	808
358.36	539	516	539	465	499	422	587	636	584			357.36	1070	932	945	927	902	782	917	728	808
359.36	539	517	538	466	500	424	588	636	586			358.36	1069	932	954	933	904	780	913	726	813
360.36	539	520	542	467	500	426	585	636	586			359.36	1070	932	950	933	904	782	912	728	803
361.36	541	521	541	464	499	424	587	637	584			360.36	1066	932	953	933	901	784	912	730	798
362.36	538	518	539	462	499	422	585	633	584			361.36	1059	931	945	930	895	779	910	728	803
363.36	542	519	539	466	499	423	587	634	584			362.36	1062	931	945	925	901	779	906	726	803
364.36	539	518	544	467	502	426	588	636	586			363.36	1065	931	950	932	896	779	912	732	805
365.36	537	517	543	471	501	424	589	637	588			364.36	1061	925	945	927	895	780	906	724	803
366.36	538	517	542	465	501	424	585	633	583			365.36	1057	926	947	927	893	772	903	724	798
367.36	544	518	547	468	501	426	591	637	586			366.36	1059	929	953	927	896	777	901	730	803
368.36	543	519	542	464	500	421	587	630	586			367.36	1053	926	945	926	889	775	903	722	808
369.36	539	519	543	467	501	426	588	634	589			368.36	1054	924	951	923	893	777	904	722	803
370.36	542	519	540	468	499	424	587	636	589			369.36	1048	922	945	920	887	772	899	717	798
371.36	539	518	542	468	504	423	588	634	584			370.36	1054	925	942	926	889	774	899	717	800
372.36	547	518	543	468	502	426	587	631	589			371.36	1048	925	953	925	890	772	897	722	796
373.36	542	516	542	468	502	424	589	633	586			372.36	1048	919	945	920	883	772	897	717	796
374.36	543	516	541	467	501	426	588	634	584			373.36	1042	924	945	919	884	772	895	720	796
375.36	542	520	541	470	504	426	588	637	584			374.36	1045	926	945	920	887	769	893	715	793
376.36	542	519	544	468	505	427	591	636	591			375.36	1045	924	953	922	887	772	897	722	798
377.36	541	518	542	471	504	422	588	633	588			376.36	1041	921	945	919	884	767	893	715	800
378.36	544	519	543	468	506	423	589	636	586			377.36	1039	925	945	919	886	769	895	717	793
379.36	546	520	545	470	506	426	588	636	588			378.36	1044	922	947	920	883	767	897	717	798
380.36	545	521	547	470	504	428	588	637	589			379.36	1041	919	944	913	880	774	893	720	796
381.36	541	519	544	470	505	424	591	637	589			380.36	1041	919	950	916	883	767	892	717	796
382.36	544	519	546	467	504	426	589	637	584			381.36	1039	918	948	916	878	769	890	711	798
383.36	542	517	544	470	502	429	589	636	588			382.36	1040	918	947	917	881	771	893	715	791
384.36	545	519	545	470	502	426	589	636	591			383.36	1040	919	948	916	881	767	888	715	796
385.36	543	516	544	470	505	423	588	633	588			384.36	1031	914	948	916	881	766	892	713	791
386.36	542	517	543	470	504	426	592	631	589			385.36	1037	914	950	912	878	762	886	713	793
387.36	544	516	544	470	505	426	589	633	591			386.36	1032	915	947	913	875	766	888	711	796
388.36	548	518	546	470	504	427	589	637	589			387.36	1032	918	953	908	872	762	886	717	793
389.36	545	518	544	471	506	426	589	637	591			388.36	1035	917	951	912	874	767	888	715	796
390.36	546	520	545	472	509	426	591	636	591			389.36	1035	919	950	912	877	766	888	711	791
391.36	544	517	548	471	505	423	589	633	588			390.36	1031	914	945	909	872	762	890	713	793
392.36	543	518	544	467	507	423	591	634	586			391.36	1031	911	945	906	872	766	884	713	791
393.36	545	516	548	473	506	426	591	634	589			392.36	1033	917	945	909	874	762	881	715	793
394.36	545	519	545	472	507	424	589	634	588			393.36	1027	915	951	908	872	762	884	711	791
395.36	546	521	546	472	505	426	589	633	589			394.36	1027	917	945	909	872	762	881	713	788
396.36	545	515	543	471	507	423	588	633	591			395.36	1020	918	948	910	872	761	883	709	791
397.36	541	518	545	471	508	423	591	636	589			396.36	1022	914	951	909	868	762	879	709	793
398.36	546	519	546	473	507	428	589	634	589			397.36	1023	917	954	909	872	759	884	709	788
399.36	545	517	544	473	504	426	589	636	586			398.36	1020	915	950	909	868	757	877	711	786
400.36	546	519	546	471	507	428	591	634	589			399.36	1024	918	948	909	871	761	881	709	788
401.36	545	518	547	474	507	427	591	637	594			400.36	1019	915	951	910	872	762	881	711	788
402.36	547	518	546	471	507	427	588	636	586			401.36	1018	913	951	906	871	759	877	707	791
403.36	545	518	546	474	505	427	589	637	591			402.36	1025	917	950	903	871	757	881	707	791
404.36	544	516	545	473	504	424	589	634	591			403.36	1020	914	948	906	869	759	879	705	786
405.36	547	517	547	472	508	427	589	637	593			404.36	1020	915	951	909	871	762	877	709	786
406.36	546	520	549	472	509	424	592	634	591			405.36	1019	918	959	908	868	759	881	711	793
407.36	545	518	546	470	507	427	587	634	589			406.36	1020	913	956	905	862	757	877	705	786
408.36	544	516	547	472	512	427	591	639	589			407.36	1019	908	953	903	865	757	879	705	788
409.36	545	520	549	475	507	423	589	636	589			408.36	1018	911	948	902	869	756	874	709	786
410.36	544	519	548	470	508	427	591	636	591			409.36	1015	911	956	903	862	757	877	707	781
411.36	544	519	546	471	508	426	591	633	591			410.36	1014	914	957	902	865	756	879	703	783
412.36	545	519	547	471	509	428	592	636	589			411.36	1018	913	953	903	865	751	874	705	788
413.36	544	520	549	474	508	424	591	634	591			412.36	1014	917	954	906	869	757	875	707	786
414.36	545	520	545	471	508	426	592	637	593			413.36	1010	907	954	899	862	759	874	703	786
415.36	542	521	544	473	507	426	591	639	588			414.36	1014	913	954	905	860	756	872	707	788
416.36	545	518	545	473	509	426	589	636	589			415.36	1011	915	954	903	865	754	875	705	786
417.36	549	520	549	474	511	427	592	636	593			416.36	1015	910	956	899	862	753	870	709	786
418.36	545	520	548	471	512	424	589	637	593			417.36	1012	918	956	900	865	753	868	705	783
419.36	544	521	547	475	509	427	591	639	593			418.36	1011	913	962	898	863	757	870	707	788
420.36	542	516	548	473	509	426	591	634	589			419.36	1012	914	954	902	859	754	877	705	783
421.36	545	518	546	471	509	427	592	636	591			420.36	1012	913	957	898	862	756	866	701	783
422.36	544	516	544	473	507	427	591	634	589			421.36	1002	908	954	895	859	753	868	703	786
423.36	545	516	545	472	506	426	591	634	591			422.36	1004	907	951	898	854	749	868	703	786
424.36	545	519	545	471	509	426	588	636	588			423.36	1008	911	956	900	856	754	865	705	786
425.36	545	519	548	474	509	426	594	633	588			424.36	1008	913	954	898	856	753	866	701	783
426.36	544	518	546	472	507	427	589	634	591			425.36	1003	906	960	895	857	754	868	699	781
427.36	546	517	546	470	511	426	594	636	593			426.36	1010	910	960	900	860	753	863	701	779
428.36	546	517	546	470	507	423	589	636	586			427.36	1004	913	957	893	851	749	863	703	786
429.36	545	518	545	472	508	427	589	636	586			428.36	1008	910	959	893	856	749	865	703	783
430.36	548	519	546	471	507	427	594	636	589			429.36	1002	908	959	892	857	756	868	701	781
431.36	545	519	545	471	511	428	594	631	593			430.36	1004	910	954	898	853	753	865	705	783
432.36	548	516	547	475	508	424	589	636	589			431.36	1003	913	963	893	859	754	865	703	783
433.36	544	518	548	473	509	429	589	637	593			432.36	1002	910	962	896	856	751	868	705	781
434.36	546	519	548	474	509	426	592	639	594			433.36	1008	911	962	895	856	753	866	707	783
435.36	547	518	544	471	509	428	587	636	594			434.36	1003	911	962	892	853	751	865	703	779
436.36	543	516	547	471	508	424	588	634	589			435.36	1003	913	960	891	853	749	861	703	779
437.36	543	518	544	472	508	426	589	633	589			436.36	1004	908	960	892	850	748	859	701	783
438.36	546	518	547	475	511	427	594	636	593			437.36	1004	913	959	891	856	754	866	699	779
439.36	545	519	546	472	508	424	592	637	593			438.36	1001	910	962	898	856	753	868	705	786
440.36	545	519	547	475	508	426	592	636	593			439.36	999	911	962	895	856	753	863	703	783
441.36	544	519	546	474	509	428	592	634	593			440.36	1002	914	965	895	853	754	861	703	783
442.36	546	518	546	475	512	427	591	636	596			441.36	994	910	962	892	850	748	865	701	781
443.36	546	519	547	471	508	428	591	636	591			442.36	995	910	960	889	851	751	859	699	779
444.36	542	516	543	470	509	424	589	636	588			443.36	997	904	963	888	851	751	857	699	783
445.36	545	519	545	472	509	426	589	634	593			444.36	994	913	957	889	856	753	861	699	781
446.36	542	519	547	473	507	426	589	637	589			445.36	1002	907	962	886	847	753	857	701	774
447.36	543	519	550	473	511	427	595	637	593			446.36	997	914	968	892	851	748	863	701	786
448.36	545	519	546	470	511	428	592	637	593			447.36	995	913	966	892	850	751	861	695	779
449.36	546	518	547	473	509	426	594	637	593			448.36	1002	910	960	891	854	749	863	705	776
450.36	544	522	545	470	511	427	594	637	589			449.36	997	908	969	893	851	754	859	701	779
451.36	541	518	548	472	511	423	591	636	591			450.36	994	910	963	891	851	749	857	701	779
452.36	545	517	546	471	513	427	589	637	591			451.36	1002	910	966	889	847	748	861	701	776
453.36	546	520	548	472	512	426	595	637	593			452.36	998	911	965	892	847	749	861	699	779
454.36	541	517	546	472	511	426	592	634	593			453.36	995	911	963	885	851	751	859	697	779
455.36	544	517	545	473	507	424	594	636	589			454.36	993	910	960	889	850	746	861	697	774
456.36	544	516	545	470	511	427	594	634	593			455.36	991	907	962	891	848	748	857	699	774
457.36	545	518	547	474	513	424	592	637	591			456.36	993	913	963	891	850	751	859	701	781
458.36	545	518	545	473	511	428	591	634	593			457.36	998	913	968	888	847	751	859	701	776
459.36	543	522	547	474	512	427	591	637	589			458.36	993	908	966	885	850	748	855	703	781
460.36	545	518	545	470	511	428	592	636	591			459.36	997	908	966	885	845	748	852	701	781
461.36	544	517	546	473	511	426	589	636	591			460.36	991	910	969	888	848	744	855	697	774
462.36	547	519	549	472	512	426	592	634	594			461.36	995	913	965	891	851	746	857	703	786
463.36	543	519	547	472	509	427	595	639	596			462.36	994	913	968	888	850	749	863	701	776
464.36	545	517	542	471	507	423	589	637	594			463.36	993	908	965	886	847	746	857	701	771
465.36	544	518	549	472	513	429	592	640	593			464.36	994	913	971	891	847	746	863	703	779
466.36	543	520	545	472	509	426	589	634	591			465.36	991	910	966	883	848	744	854	697	774
467.36	543	516	543	468	511	426	592	637	586			466.36	993	910	968	889	848	748	854	697	776
468.36	544	519	545	470	511	426	594	634	591			467.36	994	913	963	888	845	748	852	697	779
469.36	544	516	542	470	511	426	591	636	594			468.36	991	913	968	885	844	748	854	697	779
470.36	544	518	545	471	509	426	592	637	591			469.36	993	908	965	891	844	743	859	697	779
471.36	543	518	547	470	508	427	588	636	589			470.36	993	904	965	888	845	743	855	695	779
472.36	543	519	545	470	509	429	589	636	589			471.36	989	907	965	885	842	744	852	697	779
473.36	544	518	545	471	509	424	589	637	591			472.36	990	908	965	888	845	748	855	697	776
474.36	542	520	546	470	513	424	591	637	594			473.36	993	910	968	888	850	746	857	701	776
475.36	546	518	544	471	506	426	591	633	591			474.36	986	908	968	888	842	743	855	699	786
476.36	545	520	547	472	507	426	591	636	591			475.36	997	907	968	886	845	751	857	701	779
477.36	544	520	544	471	511	424	591	639	593			476.36	993	910	968	886	844	748	861	701	779
478.36	544	518	547	474	509	424	591	637	594			477.36	990	907	968	893	847	746	852	699	779
479.36	542	518	547	472	511	422	589	636	589			478.36	991	910	965	888	841	744	855	695	779
480.36	543	518	549	472	512	424	592	637	591			479.36	991	913	971	888	844	746	861	699	779
481.36	544	518	542	472	509	426	591	636	591			480.36	990	908	966	883	844	744	852	699	776
482.36	543	519	543	473	507	427	594	634	593			481.36	989	910	972	886	850	748	854	699	774
483.36	543	519	545	472	511	424	592	636	591			482.36	989	908	968	886	845	746	859	697	779
484.36	545	516	545	468	509	427	591	634	591			483.36	990	908	968	888	847	741	852	705	781
485.36	544	518	546	470	509	427	592	636	591			484.36	986	906	974	881	844	748	852	697	776
486.36	545	519	542	473	509	426	591	639	594			485.36	986	910	963	882	845	744	850	699	774
487.36	542	517	546	472	511	424	591	636	589			486.36	989	907	966	885	845	744	852	699	779
488.36	539	519	546	471	507	424	589	636	588			487.36	986	907	969	886	839	743	854	703	779
489.36	544	518	544	473	508	423	589	636	591			488.36	990	906	968	883	842	744	852	695	774
490.36	546	520	547	468	509	426	591	636	589			489.36	989	907	971	882	845	748	854	701	774
491.36	543	517	542	471	512	424	594	633	589			490.36	986	907	966	881	842	744	852	697	781
492.36	539	518	543	472	509	426	588	634	591			491.36	987	910	968	879	838	741	850	697	774
493.36	544	517	546	472	511	426	594	633	591			492.36	987	910	966	889	845	743	852	699	779
494.36	544	518	545	468	508	424	591	636	593			493.36	991	904	971	885	845	744	857	699	776
495.36	541	519	543	471	508	422	589	634	593			494.36	994	906	966	885	845	743	852	695	771
496.36	544	518	544	472	511	426	591	637	593			495.36	989	907	963	882	842	743	854	695	776
497.36	542	518	546	474	509	424	594	636	593			496.36	986	913	968	888	842	743	854	699	781
498.36	542	518	543	471	509	426	588	634	589			497.36	989	907	965	883	842	743	854	697	774
499.36	542	515	542	472	508	421	591	636	591			498.36	989	907	963	885	844	741	852	697	779
500.36	545	522	545	472	509	428	589	636	593			499.36	989	910	969	885	844	746	855	697	776
501.36	544	518	545	472	508	426	592	634	589			500.36	987	910	968	883	844	741	850	699	774
502.36	543	519	543	471	508	428	589	633	596			501.36	990	910	969	886	844	746	855	703	779
503.36	543	516	543	471	511	424	589	634	591			502.36	989	911	969	889	841	743	850	701	779
504.36	543	515	545	473	511	427	589	636	591			503.36	985	910	969	883	839	741	850	701	779
505.36	544	517	541	471	509	424	591	634	589			504.36	989	907	966	886	841	744	852	697	774
506.36	545	518	544	470	508	426	592	639	589			505.36	989	908	968	888	839	744	855	697	774
507.36	543	517	544	473	511	426	592	640	591			506.36	989	910	971	885	845	744	857	701	779
508.36	541	516	542	470	509	422	588	631	588			507.36	985	904	968	883	838	744	852	695	771
509.36	541	517	542	470	507	426	591	636	584			508.36	987	906	966	886	841	744	848	695	779
510.36	542	519	542	472	507	424	591	636	591			509.36	987	908	971	883	842	743	854	697	779
511.36	545	519	545	471	508	426	591	637	594			510.36	985	910	966	888	842	743	852	697	776
512.36	539	519	543	471	509	424	588	633	588			511.36	987	904	966	882	841	746	852	699	776
513.36	543	517	548	471	509	424	592	636	591			512.36	989	908	968	883	841	744	855	697	774
514.36	544	518	542	472	511	424	591	636	594			513.36	990	913	971	886	845	746	852	703	783
515.36	542	516	544	472	509	423	592	636	589			514.36	985	903	968	883	842	744	846	699	776
516.36	541	516	542	471	507	423	591	637	591			515.36	985	901	969	885	842	743	850	697	776
517.36	544	516	544	468	504	422	589	633	586			516.36	989	901	966	883	836	743	850	697	774
518.36	545	517	543	470	511	424	591	639	591			517.36	985	907	969	886	841	743	846	699	774
519.36	541	518	545	467	506	421	589	634	588			518.36	986	906	965	879	839	744	852	697	771
520.36	538	518	543	472	506	422	592	637	591			519.36	989	904	966	882	836	748	852	695	781
521.36	543	519	544	472	508	424	591	636	591			520.36	991	908	966	886	838	748	850	701	779
522.36	541	518	541	470	509	426	591	637	589			521.36	991	911	971	885	839	744	854	695	776
523.36	543	519	542	473	509	426	588	634	589			522.36	990	908	972	888	842	746	850	699	779
524.36	545	517	543	472	509	424	591	631	589			523.36	986	907	965	888	842	748	854	701	779
525.36	544	518	539	470	507	422	587	636	589			524.36	984	908	971	886	839	744	854	701	779
526.36	543	516	544	470	507	426	589	637	589			525.36	993	908	972	892	844	744	850	701	779
527.36	544	520	543	470	508	423	589	637	591			526.36	993	907	971	888	844	741	852	705	783
528.36	542	516	543	470	509	424	591	634	588			527.36	990	906	962	888	839	746	848	701	776
529.36	542	517	543	470	508	424	589	634	589			528.36	989	908	974	886	842	743	850	701	779
530.36	539	516	542	471	509	424	591	636	593			529.36	990	907	968	881	842	744	848	699	774
531.36	542	516	542	468	508	422	588	636	589			530.36	990	908	968	886	844	746	846	699	779
532.36	542	516	544	468	509	426	591	636	589			531.36	990	906	968	885	844	746	848	701	776
533.36	542	517	545	470	509	423	589	634	591			532.36	994	907	969	883	844	746	848	701	774
534.36	543	515	543	471	507	421	591	634	588			533.36	987	904	963	888	838	744	845	701	776
535.36	542	517	543	471	511	424	591	639	593			534.36	986	907	972	889	844	748	852	699	783
536.36	542	515	542	470	511	422	587	634	589			535.36	991	908	971	883	838	748	846	699	776
537.36	542	517	542	471	508	426	589	634	588			536.36	989	908	963	889	844	743	852	699	779
538.36	544	519	541	470	507	426	591	633	589			537.36	993	910	968	891	839	746	852	701	774
539.36	543	518	542	473	508	424	594	637	594			538.36	993	907	971	889	841	744	852	705	781
540.36	543	516	539	472	507	422	591	634	593			539.36	989	911	969	888	845	744	852	703	779
541.36	541	514	541	470	508	422	588	637	591			540.36	991	907	968	885	841	744	846	699	776
542.36	543	517	543	471	506	426	591	633	588			541.36	993	908	971	892	842	748	854	705	786
543.36	544	516	544	468	507	423	589	633	589			542.36	990	906	971	891	841	746	852	701	779
544.36	542	517	543	470	509	428	585	636	589			543.36	989	906	966	891	844	746	855	701	781
545.36	543	518	541	471	506	422	591	634	589			544.36	991	911	971	891	841	751	854	701	776
546.36	543	519	543	470	509	423	592	636	589			545.36	995	908	968	892	841	748	859	701	783
547.36	545	518	541	471	507	423	587	636	589			546.36	987	907	968	891	847	746	852	701	783
548.36	543	519	541	472	505	422	589	633	588			547.36	991	906	968	889	842	744	852	699	781
549.36	542	520	540	471	508	423	589	633	589			548.36	994	908	971	889	842	748	854	701	786
550.36	543	519	541	471	507	423	591	634	591			549.36	995	907	971	891	844	744	854	703	781
551.36	542	518	539	471	506	426	588	634	589			550.36	990	910	965	886	841	746	854	705	781
552.36	541	517	541	468	508	422	587	630	589			551.36	991	910	965	885	839	744	846	697	774
553.36	544	521	541	470	506	424	589	634	588			552.36	993	908	971	889	845	744	848	707	779
554.36	541	517	540	472	505	424	589	633	588			553.36	989	904	969	888	841	748	854	699	776
555.36	542	518	540	471	508	424	591	639	588			554.36	994	911	975	892	847	751	852	703	781
556.36	542	519	541	471	509	422	591	636	591			555.36	989	907	972	892	839	746	854	701	781
557.36	541	517	540	470	508	421	587	633	593			556.36	993	911	969	892	841	744	855	699	776
558.36	542	517	541	471	507	419	588	639	593			557.36	991	906	972	891	845	744	854	701	783
559.36	539	516	539	470	507	422	591	631	588			558.36	993	907	966	892	844	749	850	705	781
560.36	542	517	540	472	504	427	587	633	586			559.36	990	907	968	893	847	744	855	701	776
561.36	538	518	543	471	506	426	588	636	593			560.36	997	903	971	895	845	748	850	703	781
562.36	538	516	538	468	506	423	587	633	588			561.36	995	904	968	888	841	748	852	701	779
563.36	541	518	540	470	506	421	587	633	589			562.36	995	906	969	893	844	748	852	703	779
564.36	541	517	538	470	505	422	588	633	589			563.36	993	906	969	892	842	744	854	699	781
565.36	538	516	540	470	508	422	588	631	591			564.36	993	907	968	893	845	748	850	703	781
566.36	538	516	539	471	508	421	589	633	588			565.36	994	907	966	896	844	749	854	703	779
567.36	539	516	542	468	505	419	589	634	588			566.36	991	908	966	893	842	749	854	701	783
568.36	539	518	542	471	507	423	589	633	589			567.36	990	910	977	895	845	746	855	701	781
569.36	542	517	539	471	505	422	591	634	588			568.36	990	908	963	892	844	749	854	699	776
570.36	542	516	538	470	507	421	589	631	591			569.36	995	907	965	893	844	744	854	699	781
571.36	541	515	540	472	507	423	588	634	589			570.36	994	910	974	895	847	753	855	703	783
572.36	543	517	537	467	505	421	588	631	591			571.36	995	908	968	889	847	744	857	701	781
573.36	542	516	537	468	506	419	585	636	588			572.36	995	906	971	899	842	754	854	701	781
574.36	545	516	541	470	504	421	592	634	591			573.36	997	906	972	896	848	748	859	703	786
575.36	541	518	540	470	508	423	588	636	589			574.36	995	906	971	895	847	744	854	703	781
576.36	539	517	540	472	507	422	587	633	586			575.36	990	907	966	898	844	748	859	703	779
577.36	544	517	538	470	508	421	589	634	589			576.36	1002	911	972	896	845	748	855	703	786
578.36	543	515	539	470	507	422	594	633	591			577.36	1001	908	968	892	848	748	854	703	779
579.36	541	516	539	468	507	422	589	633	586			578.36	997	911	969	896	850	748	857	705	781
580.36	539	515	539	470	505	423	588	634	586			579.36	997	904	965	892	847	746	854	701	776
581.36	539	519	539	467	506	419	587	634	588			580.36	993	907	971	898	848	744	854	705	783
582.36	542	517	539	472	509	426	588	633	589			581.36	991	908	969	899	844	751	854	703	783
583.36	543	514	540	472	506	422	591	634	591			582.36	994	906	972	893	848	753	859	703	783
584.36	541	515	539	468	505	422	588	633	589			583.36	998	908	969	895	850	753	857	705	783
585.36	538	517	541	470	508	423	588	634	593			584.36	999	911	977	899	848	751	855	709	786
586.36	539	518	538	471	507	421	585	633	588			585.36	997	911	971	898	848	749	861	705	781
587.36	545	516	541	472	506	421	588	636	591			586.36	999	913	974	898	848	749	855	705	786
588.36	541	515	539	470	507	422	588	630	584			587.36	998	910	972	893	851	746	848	703	779
589.36	543	516	540	472	505	417	589	633	591			588.36	995	910	974	895	842	748	854	705	781
590.36	539	518	538	467	507	421	588	633	588			589.36	999	910	965	899	851	746	859	705	783
591.36	541	514	540	470	507	421	591	636	588			590.36	998	908	969	900	847	751	852	705	783
592.36	536	515	541	470	507	423	589	633	588			591.36	998	911	968	900	847	749	861	711	783
593.36	541	514	539	470	508	418	589	634	588			592.36	997	911	968	899	847	749	854	709	786
594.36	542	520	542	472	507	422	588	636	591			593.36	1003	911	975	898	853	751	857	709	788
595.36	543	517	539	473	507	423	589	634	586			594.36	1002	903	972	898	845	751	859	703	786
596.36	544	519	543	470	507	427	589	636	594			595.36	1003	914	971	898	851	751	865	709	788
597.36	539	516	540	472	504	419	585	630	584			596.36	1002	910	971	900	850	748	857	705	783
598.36	541	517	539	471	506	422	587	633	591			597.36	1001	913	971	905	850	749	857	705	788
599.36	536	515	536	471	505	422	585	630	584			598.36	999	907	969	895	847	753	857	701	783
600.36	541	514	537	472	506	423	588	634	594			599.36	999	911	974	905	851	753	857	709	783
601.36	539	515	540	470	505	423	587	633	591			600.36	1002	907	974	899	850	749	854	705	781
602.36	542	515	538	471	506	424	587	633	591			601.36	1002	913	972	903	848	751	861	709	781
603.36	536	516	536	467	506	419	587	633	586			602.36	997	907	968	896	844	749	855	707	786
604.36	538	517	539	468	506	421	585	631	588			603.36	1002	908	969	902	845	751	855	707	781
605.36	538	518	537	467	505	419	589	633	589			604.36	1001	910	975	899	850	751	855	711	783
606.36	542	515	538	471	507	419	589	633	588			605.36	1002	914	975	900	851	749	859	707	786
607.36	538	514	534	467	502	419	588	630	586			606.36	1002	910	972	900	848	749	855	703	783
608.36	541	517	539	471	506	421	588	633	588			607.36	1001	911	974	900	853	751	855	705	786
609.36	539	517	540	473	505	422	588	633	588			608.36	1003	910	977	902	853	754	857	707	788
610.36	543	512	534	470	502	421	587	634	588			609.36	998	908	971	896	850	749	855	705	786
611.36	542	511	536	470	501	421	588	630	589			610.36	1004	908	972	900	853	749	854	707	783
612.36	544	515	535	467	505	418	588	633	589			611.36	997	910	971	902	851	754	854	709	783
613.36	543	516	537	470	504	422	587	631	588			612.36	1001	908	969	902	850	753	857	705	783
614.36	545	514	538	468	506	422	589	633	591			613.36	1004	910	975	905	850	751	863	709	786
615.36	539	510	532	466	502	418	588	631	586			614.36	994	908	968	899	845	748	855	707	781
616.36	542	512	534	470	501	417	584	630	586			615.36	1002	907	966	900	847	754	857	703	781
617.36	544	511	538	470	504	422	588	630	588			616.36	1006	910	974	900	850	749	859	705	783
618.36	539	514	535	467	502	421	583	631	583			617.36	1001	913	969	903	851	751	861	705	786
619.36	541	511	535	470	505	421	587	630	589			618.36	1001	908	971	903	853	753	857	705	791
620.36	545	514	537	473	504	419	591	637	586			619.36	1003	915	975	903	851	753	855	707	788
621.36	545	512	536	470	507	421	588	633	586			620.36	1002	911	969	900	850	753	859	709	783
622.36	543	516	536	473	506	422	588	631	586			621.36	1002	913	971	902	853	751	857	707	786
623.36	542	513	533	468	504	422	585	627	584			622.36	1006	913	971	906	853	751	857	707	781
624.36	543	512	535	468	502	419	584	633	586			623.36	999	911	972	902	848	748	861	707	781
625.36	536	512	533	467	502	421	585	631	588			624.36	998	911	971	902	854	749	859	701	786
626.36	539	512	531	467	501	419	587	630	586			625.36	1001	911	971	900	853	751	857	707	779
627.36	541	512	533	468	502	422	585	631	586			626.36	1002	908	974	903	854	749	859	707	783
628.36	541	513	537	472	505	422	589	631	588			627.36	1003	910	972	906	850	751	861	705	781
629.36	542	513	534	470	504	422	587	630	589			628.36	1003	911	978	905	850	753	861	707	786
630.36	541	510	535	468	504	418	588	633	584			629.36	1003	911	969	896	847	748	857	707	786
631.36	538	513	535	473	504	421	587	633	583			630.36	1010	908	974	906	854	748	861	707	783
632.36	541	513	534	471	504	421	585	633	588			631.36	1006	914	972	906	854	756	865	705	783
633.36	537	513	535	468	501	422	587	630	586			632.36	1004	914	972	900	851	749	859	711	786
634.36	542	513	533	471	502	421	588	630	586			633.36	1003	914	974	906	854	753	859	705	788
635.36	539	512	532	468	501	418	588	630	584			634.36	1002	911	968	903	848	753	855	711	786
636.36	542	512	535	465	500	419	585	631	588			635.36	1003	911	974	905	853	753	859	709	783
637.36	543	515	532	468	498	422	588	630	588			636.36	1004	914	972	905	854	753	863	705	783
638.36	541	512	534	471	501	418	589	633	584			637.36	1004	911	972	905	856	753	859	707	786
639.36	541	512	533	468	502	418	587	631	581			638.36	1006	918	971	906	857	754	859	707	786
640.36	542	513	533	470	502	419	589	627	583			639.36	1006	913	972	902	853	756	861	705	791
641.36	544	513	535	466	504	421	585	627	586			640.36	1006	915	975	903	857	753	861	711	786
642.36	541	511	533	468	500	417	585	630	588			641.36	1004	915	974	906	854	754	859	709	786
643.36	539	516	535	470	504	419	588	633	591			642.36	1007	913	974	910	854	751	865	711	781
644.36	542	511	535	467	500	423	585	628	586			643.36	1003	908	972	905	854	753	863	707	793
645.36	543	514	535	468	500	421	589	630	586			644.36	1008	917	974	906	853	754	861	707	786
646.36	541	513	531	466	501	421	585	630	584			645.36	1006	911	972	902	854	751	865	707	786
647.36	543	515	532	467	504	421	585	630	583			646.36	1012	911	972	909	854	754	861	707	791
648.36	545	512	534	470	501	419	588	633	584			647.36	1007	917	975	909	857	754	863	709	791
649.36	542	512	536	470	504	421	591	633	589			648.36	1004	918	975	909	856	756	866	709	783
650.36	542	516	537	466	504	423	588	634	588			649.36	1006	918	979	912	854	753	866	713	791
651.36	542	516	537	467	502	419	585	630	589			650.36	1007	913	977	906	856	757	866	717	791
652.36	541	513	533	467	502	418	587	631	586			651.36	1006	914	974	909	857	756	859	707	791
653.36	544	513	534	467	500	419	588	628	584			652.36	1007	913	974	906	853	753	865	707	786
654.36	542	513	534	471	501	418	589	631	586			653.36	1008	914	974	913	857	757	868	713	788
655.36	541	513	534	466	500	421	587	628	588			654.36	1012	914	975	913	853	756	870	713	788
656.36	543	514	533	470	504	419	588	630	584			655.36	1008	913	974	910	856	759	863	713	786
657.36	543	515	532	468	502	418	585	634	586			656.36	1008	918	979	910	857	754	870	713	791
658.36	542	513	534	467	501	418	588	634	584			657.36	1008	915	977	909	859	754	863	713	788
659.36	541	511	532	468	501	418	584	631	584			658.36	1007	913	979	906	854	754	863	707	783
660.36	541	515	533	466	499	417	588	631	588			659.36	1011	913	974	909	857	756	866	713	793
661.36	543	514	534	466	499	421	585	628	584			660.36	1011	913	975	909	857	754	868	713	788
662.36	545	512	533	470	502	422	589	631	586			661.36	1011	915	979	913	862	759	863	715	793
663.36	544	511	537	468	502	423	585	631	586			662.36	1011	911	975	915	856	757	865	711	793
664.36	541	512	532	466	501	419	587	631	583			663.36	1010	917	975	912	859	757	863	711	791
665.36	539	514	532	467	502	418	589	630	586			664.36	1010	914	979	912	860	756	866	711	788
666.36	543	514	532	467	499	421	587	631	583			665.36	1012	914	977	909	856	754	866	705	791
667.36	541	511	534	465	501	421	592	631	583			666.36	1007	914	974	909	856	754	863	713	788
668.36	538	513	534	466	499	419	587	630	586			667.36	1016	918	977	910	857	757	866	711	786
669.36	541	510	533	466	501	418	583	633	584			668.36	1012	915	974	908	856	754	868	705	788
670.36	539	513	535	470	500	421	587	633	588			669.36	1011	908	978	913	857	757	866	713	793
671.36	543	512	536	468	501	418	587	630	589			670.36	1014	919	974	910	859	756	863	711	788
672.36	543	512	536	470	500	417	583	631	583			671.36	1014	914	971	912	859	754	866	711	781
673.36	542	515	532	467	500	418	584	631	584			672.36	1008	913	977	909	857	754	865	713	791
674.36	542	511	533	467	501	419	587	633	586			673.36	1014	915	977	912	856	757	872	715	800
675.36	542	511	532	465	500	418	585	625	588			674.36	1011	915	981	912	859	754	868	713	791
676.36	539	514	531	466	500	418	588	630	591			675.36	1016	921	981	913	862	757	866	715	791
677.36	538	515	533	466	500	418	587	630	584			676.36	1015	917	981	913	857	759	870	711	791
678.36	539	511	532	465	504	421	584	628	584			677.36	1011	917	981	913	856	761	866	711	788
679.36	542	512	533	467	502	421	587	633	588			678.36	1016	914	978	913	859	757	866	715	791
680.36	544	513	533	468	500	421	587	631	588			679.36	1014	917	984	917	860	759	872	717	793
681.36	541	515	533	468	499	421	587	630	584			680.36	1015	919	979	916	860	756	866	713	793
682.36	541	514	532	470	504	421	587	628	583			681.36	1016	918	977	915	859	756	872	713	793
683.36	541	513	530	466	499	418	585	631	584			682.36	1011	921	979	912	863	757	863	709	788
684.36	538	513	531	468	500	422	588	628	584			683.36	1012	914	978	915	859	756	872	711	788
685.36	541	516	533	467	504	421	587	631	586			684.36	1015	924	979	917	865	762	870	715	788
686.36	538	514	533	465	499	418	585	628	586			685.36	1016	917	979	913	860	757	866	711	788
687.36	542	514	532	468	502	418	585	631	589			686.36	1016	921	979	916	865	759	872	717	793
688.36	543	515	535	467	501	426	589	633	588			687.36	1020	919	984	916	866	767	870	720	796
689.36	543	516	533	467	498	421	588	634	584			688.36	1020	917	982	917	860	759	874	715	796
690.36	543	511	533	464	500	421	584	630	586			689.36	1016	914	977	916	859	757	870	713	788
691.36	538	512	534	467	500	419	587	630	581			690.36	1016	918	978	915	859	757	872	717	791
692.36	541	515	532	471	501	421	587	628	591			691.36	1016	924	981	915	866	761	874	720	788
693.36	541	513	532	467	500	421	585	631	586			692.36	1015	921	978	916	860	759	866	715	786
694.36	541	512	531	467	499	418	585	631	584			693.36	1016	914	982	917	862	759	872	717	793
695.36	539	511	533	467	501	421	587	631	586			694.36	1024	921	985	915	866	761	875	715	798
696.36	537	513	532	465	499	416	589	630	586			695.36	1018	918	982	922	865	759	870	713	791
697.36	539	513	535	468	501	418	585	633	584			696.36	1019	921	984	916	865	759	872	715	796
698.36	541	512	532	466	500	418	585	628	586			697.36	1018	918	981	919	863	762	870	713	793
699.36	539	514	532	468	504	419	584	631	583			698.36	1019	921	979	920	868	759	870	715	798
700.36	537	512	529	464	501	418	585	630	584			699.36	1019	918	979	916	865	759	872	720	796
701.36	538	513	531	464	500	417	587	630	583			700.36	1020	915	979	917	865	757	874	717	791
702.36	537	510	533	466	502	418	584	628	583			701.36	1018	922	987	922	860	757	875	713	796
703.36	539	512	532	462	500	417	587	631	584			702.36	1018	919	981	913	860	756	875	711	791
704.36	541	512	533	468	500	417	588	633	586			703.36	1019	921	981	916	866	759	870	720	798
705.36	536	511	531	464	500	419	587	631	583			704.36	1015	919	979	919	865	754	868	711	791
706.36	539	512	532	466	500	417	589	634	588			705.36	1022	921	981	922	868	762	874	720	793
707.36	542	512	535	467	498	419	588	633	584			706.36	1020	921	984	923	869	759	875	715	796
708.36	539	511	531	466	501	422	587	628	588			707.36	1018	922	979	915	865	757	875	715	793
709.36	537	513	531	470	500	424	588	631	589			708.36	1019	928	981	920	866	762	872	715	796
710.36	539	515	530	467	501	417	588	630	584			709.36	1022	924	979	922	866	764	877	720	796
711.36	537	511	531	468	499	419	585	628	584			710.36	1025	917	987	920	869	762	872	715	800
712.36	538	512	535	468	501	419	587	631	586			711.36	1025	921	979	920	865	762	874	717	793
713.36	539	512	532	465	500	417	585	628	586			712.36	1022	918	977	920	866	762	874	715	793
714.36	538	513	530	465	499	418	587	634	586			713.36	1019	919	982	925	865	754	872	720	793
715.36	539	511	534	466	499	417	587	628	588			714.36	1022	921	978	925	866	759	874	713	791
716.36	539	512	531	464	499	419	589	633	586			715.36	1022	925	981	923	868	759	874	720	798
717.36	542	514	533	468	502	421	583	636	584			716.36	1023	924	984	922	863	767	875	722	796
718.36	537	511	530	464	499	417	588	630	583			717.36	1018	922	981	923	863	764	874	711	791
719.36	539	514	532	468	500	416	584	633	586			718.36	1020	921	985	922	868	759	877	715	798
720.36	544	514	534	466	501	419	587	633	586			719.36	1025	925	982	925	868	766	879	720	798
721.36	541	513	532	470	502	421	588	633	586			720.36	1024	924	984	925	866	764	875	713	798
722.36	537	513	533	466	498	419	584	631	586			721.36	1018	924	982	920	868	761	875	717	793
723.36	537	511	528	464	502	418	584	630	583			722.36	1019	922	982	922	868	762	874	715	793
724.36	539	512	532	468	501	418	587	627	588			723.36	1023	921	984	923	866	767	870	720	796
725.36	537	513	534	467	500	418	591	628	584			724.36	1027	922	979	922	868	762	875	717	796
726.36	537	512	533	465	500	417	585	634	586			725.36	1022	921	985	925	863	764	874	715	798
727.36	541	513	530	467	500	418	585	628	586			726.36	1023	922	982	922	865	764	875	722	796
728.36	539	513	533	466	500	422	589	631	588			727.36	1024	924	984	925	871	764	877	715	796
729.36	539	512	531	465	500	419	587	633	586			728.36	1024	922	981	923	871	769	874	720	798
730.36	538	511	531	465	497	417	584	630	584			729.36	1024	922	984	923	865	764	874	720	796
731.36	539	515	532	467	502	418	587	633	584			730.36	1029	925	984	925	874	764	879	720	798
732.36	537	513	529	465	500	417	587	630	584			731.36	1029	921	979	925	868	766	877	722	798
733.36	541	510	528	468	500	418	585	630	584			732.36	1024	926	987	927	872	767	877	720	793
734.36	539	513	528	466	500	419	585	630	586			733.36	1025	926	988	927	866	761	874	720	796
735.36	537	512	530	467	499	416	587	627	586			734.36	1027	926	984	926	869	764	877	717	796
736.36	541	511	528	467	500	421	585	630	586			735.36	1025	922	985	925	871	764	879	720	796
737.36	539	512	529	465	499	418	584	630	583			736.36	1027	922	982	926	871	761	877	717	796
738.36	536	512	533	465	498	417	587	631	584			737.36	1025	926	985	929	874	766	877	726	800
739.36	538	513	531	466	499	419	587	633	584			738.36	1027	926	981	923	866	762	877	720	793
740.36	539	514	530	470	500	419	588	633	583			739.36	1028	928	987	927	871	767	879	726	796
741.36	538	513	530	467	499	419	588	628	583			740.36	1028	922	985	922	872	766	877	720	798
742.36	536	509	530	470	500	417	587	631	586			741.36	1027	924	984	926	868	764	879	717	796
743.36	538	511	531	467	498	419	587	631	586			742.36	1028	925	985	926	871	764	883	724	796
744.36	539	513	529	465	500	421	587	636	586			743.36	1028	928	987	926	872	767	879	722	800
745.36	536	513	533	468	501	419	585	630	583			744.36	1028	925	990	927	869	767	879	717	796
746.36	538	514	532	466	497	419	585	631	584			745.36	1031	924	985	926	871	767	883	724	796
747.36	539	513	530	468	500	417	584	631	586			746.36	1032	926	985	929	871	767	883	720	800
748.36	538	510	528	464	500	419	583	633	586			747.36	1027	922	985	926	868	762	879	713	796
749.36	538	513	530	466	500	419	588	630	586			748.36	1029	929	988	929	868	769	884	724	805
750.36	537	513	531	465	500	417	584	631	589			749.36	1031	922	985	929	871	766	883	724	798
751.36	535	513	530	467	502	419	584	630	583			750.36	1028	929	987	926	869	766	879	720	805
752.36	538	514	531	470	498	419	583	634	583			751.36	1031	926	988	926	872	766	879	717	800
753.36	536	515	531	466	500	419	587	634	584			752.36	1029	931	990	925	874	761	883	724	803
754.36	538	512	528	465	498	416	587	630	583			753.36	1032	926	985	927	877	764	879	720	793
755.36	539	512	531	466	498	418	585	630	583			754.36	1031	925	984	933	872	767	881	717	796
756.36	539	511	531	464	499	421	587	628	589			755.36	1029	925	988	930	874	766	881	722	800
757.36	536	510	527	465	499	418	585	628	588			756.36	1027	926	990	929	874	764	879	724	803
758.36	538	512	530	465	501	421	587	630	586			757.36	1033	931	988	933	871	772	883	724	803
759.36	537	512	532	465	500	419	585	633	584			758.36	1029	928	988	933	871	767	883	720	798
760.36	537	513	530	467	497	418	588	631	584			759.36	1032	931	982	929	871	767	884	722	798
761.36	539	512	529	468	499	421	585	631	583			760.36	1033	926	985	927	875	769	881	722	798
762.36	538	512	530	467	500	419	587	631	583			761.36	1031	932	988	930	874	771	884	726	796
763.36	538	513	530	465	498	419	585	630	586			762.36	1029	931	985	930	875	767	881	722	800
764.36	539	511	530	465	501	421	585	633	586			763.36	1032	932	991	937	877	769	886	722	800
765.36	537	511	529	468	498	419	583	630	586			764.36	1031	931	990	930	875	767	879	724	800
766.36	539	512	532	468	499	418	588	630	586			765.36	1035	929	987	933	874	767	886	722	800
767.36	539	512	528	463	500	419	585	631	584			766.36	1032	928	987	932	872	767	881	724	803
768.36	535	511	531	466	502	419	589	631	588			767.36	1031	926	988	930	874	769	883	724	805
769.36	534	514	528	464	498	418	585	630	586			768.36	1027	926	988	932	872	769	879	720	803
770.36	534	509	528	466	498	416	584	630	586			769.36	1029	926	987	935	874	764	883	726	800
771.36	532	512	529	467	498	419	588	631	588			770.36	1028	931	993	932	874	764	881	726	800
772.36	530	513	528	470	498	416	585	631	581			771.36	1031	928	991	933	872	764	879	726	800
773.36	531	514	529	461	497	418	587	631	584			772.36	1029	931	990	932	875	769	886	722	800
774.36	529	511	528	465	498	419	587	628	584			773.36	1035	929	990	932	875	767	881	722	800
775.36	531	513	531	467	498	418	585	631	588			774.36	1033	929	991	935	880	775	883	726	805
776.36	531	511	530	467	500	419	587	630	589			775.36	1033	932	991	939	878	769	883	730	808
777.36	530	512	529	465	499	418	583	633	586			776.36	1032	931	990	932	874	767	881	724	798
778.36	533	511	527	466	501	418	588	634	589			777.36	1036	928	996	935	874	771	888	722	805
779.36	533	514	533	465	500	419	585	631	588			778.36	1036	931	990	935	880	771	886	728	813
780.36	530	513	533	466	499	416	588	634	588			779.36	1036	931	991	935	877	767	888	728	805
781.36	532	513	529	467	501	419	591	630	586			780.36	1035	931	991	936	875	771	886	728	800
782.36	533	511	528	466	498	422	585	630	588			781.36	1037	929	997	930	877	769	886	728	803
783.36	531	512	528	466	504	419	583	633	588			782.36	1037	928	991	936	869	767	883	722	805
784.36	531	512	527	462	498	417	587	631	583			783.36	1032	932	993	933	874	764	884	724	800
785.36	534	512	529	464	502	421	584	630	586			784.36	1033	931	996	939	881	769	886	728	805
786.36	531	513	531	465	500	418	587	633	584			785.36	1040	932	988	939	878	769	888	728	805
787.36	530	512	530	465	498	421	585	633	583			786.36	1033	929	993	937	875	771	884	726	805
788.36	530	511	525	466	499	418	585	630	588			787.36	1032	933	991	937	877	767	884	726	803
789.36	530	511	529	465	502	418	587	634	588			788.36	1037	933	993	937	875	769	881	726	808
790.36	532	511	531	466	499	418	587	634	589			789.36	1037	933	991	939	881	771	883	726	803
791.36	530	514	531	465	499	419	584	630	583			790.36	1041	933	991	935	880	767	884	726	798
792.36	530	510	527	466	499	421	587	631	581			791.36	1032	931	991	939	875	766	883	722	800
793.36	528	513	531	468	500	419	588	630	584			792.36	1041	932	993	940	877	771	890	722	805
794.36	529	516	530	463	501	419	588	630	586			793.36	1036	933	988	937	880	772	888	730	803
795.36	530	513	529	466	499	417	588	631	586			794.36	1039	931	993	940	878	767	886	724	805
796.36	531	511	528	464	499	417	587	627	584			795.36	1035	935	994	937	875	771	888	726	803
797.36	530	512	527	465	497	421	588	628	584			796.36	1040	933	994	940	877	775	884	726	803
798.36	527	513	526	465	499	417	587	631	583			797.36	1037	936	990	937	878	772	883	724	805
799.36	530	510	529	465	499	414	584	628	584			798.36	1032	933	991	936	880	767	884	720	808
800.36	533	513	527	464	496	417	585	631	579			799.36	1040	931	993	937	880	772	884	728	803
801.36	530	516	530	467	497	419	585	631	584			800.36	1037	933	993	940	878	777	888	724	805
802.36	531	514	530	464	499	419	589	631	584			801.36	1040	931	996	939	886	769	886	726	808
803.36	529	511	529	464	500	419	585	630	586			802.36	1037	933	988	937	877	771	890	726	803
804.36	528	513	526	461	497	417	585	630	584			803.36	1039	935	990	940	878	769	886	726	800
805.36	530	511	530	464	500	421	587	633	586			804.36	1037	935	994	937	878	772	884	730	805
806.36	530	514	528	470	500	418	585	631	586			805.36	1039	935	996	942	878	772	886	726	808
807.36	529	511	528	464	497	416	584	630	586			806.36	1035	932	996	937	880	774	886	730	800
808.36	531	513	529	467	500	421	587	631	586			807.36	1040	932	993	942	881	771	886	730	808
809.36	531	511	527	468	498	419	585	631	586			808.36	1042	933	994	940	884	772	886	734	808
810.36	530	513	531	467	504	419	585	631	586			809.36	1042	936	996	940	881	775	886	732	800
811.36	528	512	529	467	498	421	587	631	584			810.36	1042	931	990	939	880	774	890	730	810
812.36	532	512	527	464	497	417	585	627	584			811.36	1040	933	994	939	880	772	890	726	803
813.36	530	513	526	467	499	422	587	633	584			812.36	1041	936	997	939	880	771	890	732	803
814.36	530	511	525	463	499	418	588	630	583			813.36	1036	933	994	940	883	779	888	728	808
815.36	529	510	527	468	499	418	587	633	584			814.36	1044	933	996	944	884	774	886	724	803
816.36	529	512	528	463	497	418	585	630	583			815.36	1039	933	993	943	877	769	881	728	803
817.36	532	513	530	467	498	417	588	630	584			816.36	1041	935	996	943	881	774	888	730	810
818.36	529	512	525	464	498	416	584	630	584			817.36	1040	937	994	942	878	771	886	726	800
819.36	533	511	526	465	501	419	585	633	584			818.36	1041	940	997	943	880	777	892	732	808
820.36	528	510	525	464	497	416	584	628	579			819.36	1039	933	993	940	875	769	888	728	810
821.36	528	510	528	463	494	414	585	633	584			820.36	1035	933	991	939	883	771	888	728	800
822.36	529	510	527	464	497	418	585	634	591			821.36	1044	937	991	944	883	777	888	732	808
823.36	529	513	528	467	499	422	585	630	583			822.36	1041	933	999	944	887	777	888	732	810
824.36	531	515	527	466	501	419	585	630	588			823.36	1045	943	1002	940	886	775	892	730	808
825.36	534	512	528	465	499	417	588	630	583			824.36	1042	935	997	943	881	775	893	732	810
826.36	528	510	528	462	498	417	587	628	583			825.36	1040	932	991	942	880	774	888	728	803
827.36	531	513	530	467	499	418	584	630	589			826.36	1042	939	996	946	881	774	890	730	810
828.36	529	511	530	464	499	419	585	631	586			827.36	1041	940	997	944	883	775	893	726	808
829.36	530	512	530	464	499	416	585	628	584			828.36	1042	936	996	943	883	775	892	730	808
830.36	530	513	528	464	499	418	584	631	581			829.36	1042	937	999	939	884	771	892	730	805
831.36	528	512	527	462	499	416	584	630	584			830.36	1044	937	994	943	884	769	890	730	805
832.36	533	513	529	466	500	424	591	633	588			831.36	1045	936	999	944	884	779	892	732	810
833.36	530	513	530	464	496	417	587	630	584			832.36	1041	939	997	942	884	774	895	728	808
834.36	530	511	529	465	498	421	588	633	586			833.36	1046	942	997	944	886	777	892	728	805
835.36	531	511	527	465	498	419	589	631	588			834.36	1049	940	1003	946	883	777	895	730	808
836.36	529	513	527	466	497	418	587	630	583			835.36	1045	939	997	947	883	775	892	732	808
837.36	531	512	527	464	499	418	585	631	583			836.36	1042	937	994	944	886	772	893	728	805
838.36	531	514	529	466	501	418	588	633	588			837.36	1049	937	999	944	883	777	892	734	808
839.36	529	513	527	465	500	419	584	633	588			838.36	1044	939	994	946	886	772	892	732	808
840.36	530	511	526	466	499	418	588	630	586			839.36	1044	937	997	943	883	774	895	734	813
841.36	531	512	528	466	498	419	583	630	581			840.36	1044	940	996	946	881	774	892	728	808
842.36	530	513	529	464	497	419	584	630	583			841.36	1042	937	997	946	887	774	892	732	813
843.36	532	510	525	464	496	416	585	627	584			842.36	1040	939	999	946	886	772	892	730	805
844.36	531	514	528	464	498	418	587	631	588			843.36	1045	937	1002	943	886	774	895	732	813
845.36	531	514	525	465	497	421	587	630	588			844.36	1044	935	999	947	886	777	892	730	810
846.36	531	511	528	464	497	417	584	631	588			845.36	1046	939	997	943	886	772	892	730	803
847.36	530	512	528	466	497	418	589	631	584			846.36	1049	940	999	942	884	779	892	734	805
848.36	533	513	528	462	496	418	585	631	586			847.36	1046	936	999	943	883	775	897	726	810
849.36	532	511	524	463	498	418	587	631	588			848.36	1049	939	1002	947	886	772	893	728	805
850.36	527	512	528	464	498	418	585	627	586			849.36	1041	940	997	944	886	775	893	728	805
851.36	531	511	529	464	497	416	587	631	586			850.36	1048	942	1003	947	886	775	890	732	808
852.36	531	512	527	464	496	419	587	631	586			851.36	1049	940	1002	943	880	779	895	734	808
853.36	530	514	530	465	501	418	587	630	586			852.36	1045	936	1003	946	887	777	893	728	810
854.36	529	511	524	465	497	418	587	628	586			853.36	1049	942	1005	946	889	775	892	728	808
855.36	532	512	530	465	498	421	588	630	589			854.36	1042	940	1000	950	889	779	892	732	805
856.36	529	510	524	461	499	414	587	630	584			855.36	1048	940	1002	952	884	774	895	728	805
857.36	531	514	528	464	497	416	587	631	586			856.36	1049	939	1000	950	886	777	895	732	810
858.36	531	511	526	464	493	416	587	630	584			857.36	1049	943	997	947	884	775	890	728	805
859.36	534	512	528	464	499	417	588	631	586			858.36	1049	943	1000	953	887	775	890	732	805
860.36	530	510	529	463	498	416	585	630	584			859.36	1046	940	1002	947	889	777	895	732	808
861.36	532	513	525	466	498	418	587	631	588			860.36	1049	937	1000	947	884	782	892	730	808
862.36	529	510	527	463	498	418	588	630	584			861.36	1049	939	999	950	889	775	899	738	805
863.36	529	512	528	464	496	417	588	633	586			862.36	1046	940	999	950	886	775	892	730	817
864.36	532	514	524	463	498	419	585	628	588			863.36	1045	939	1000	946	890	777	895	734	813
865.36	527	511	524	463	497	416	584	628	584			864.36	1044	937	1000	947	884	774	890	730	805
866.36	529	512	529	465	497	421	588	631	588			865.36	1050	936	1000	944	886	777	897	732	813
867.36	529	515	527	462	498	418	587	628	586			866.36	1050	944	1003	949	890	779	897	732	808
868.36	530	511	526	465	499	418	588	633	586			867.36	1048	943	1002	947	887	780	893	736	808
869.36	532	513	525	466	501	421	585	631	589			868.36	1052	944	1008	950	886	780	895	732	808
870.36	530	511	526	464	498	417	585	631	584			869.36	1045	949	1003	947	887	782	893	730	805
871.36	529	514	526	466	500	417	587	634	591			870.36	1048	946	1005	952	890	779	897	734	810
872.36	530	512	525	463	498	421	585	633	588			871.36	1049	940	1005	952	887	780	897	732	805
873.36	529	512	523	464	496	414	587	630	583			872.36	1045	940	1005	946	886	777	892	732	805
874.36	529	512	527	463	496	418	587	633	586			873.36	1053	942	1000	950	890	779	892	732	813
875.36	531	513	528	465	498	421	588	633	588			874.36	1046	943	1002	947	889	784	899	740	813
876.36	530	510	525	463	494	413	584	627	588			875.36	1050	942	1002	950	889	774	901	734	805
877.36	529	510	527	464	497	417	589	631	588			876.36	1052	943	1006	946	890	779	897	736	810
878.36	529	512	527	465	499	419	587	631	586			877.36	1052	944	1006	953	887	780	897	736	813
879.36	530	513	527	466	498	418	587	631	588			878.36	1050	942	1005	953	892	780	895	736	808
880.36	529	514	529	464	498	416	584	628	588			879.36	1048	943	1005	950	893	775	899	734	810
881.36	527	511	526	464	498	414	587	631	586			880.36	1048	942	1006	952	890	775	892	734	813
882.36	531	510	527	462	496	416	585	631	586			881.36	1050	947	1005	949	887	780	893	730	813
883.36	532	512	527	464	498	418	587	631	589			882.36	1054	944	1008	956	890	784	895	738	813
884.36	527	511	525	465	498	417	585	630	584			883.36	1050	944	1000	956	892	779	897	730	815
885.36	530	513	527	462	496	419	588	631	588			884.36	1053	944	1003	954	889	785	899	738	810
886.36	529	509	522	462	496	418	584	630	583			885.36	1049	942	1005	947	895	775	893	732	808
887.36	529	511	527	464	493	414	585	631	586			886.36	1050	943	1003	950	890	777	892	734	813
888.36	532	511	525	465	498	417	585	630	588			887.36	1048	942	1005	953	889	779	903	730	808
889.36	531	514	525	463	498	417	587	630	588			888.36	1054	946	1011	954	890	782	899	736	810
890.36	531	512	525	465	498	416	585	630	584			889.36	1048	943	1005	952	892	784	903	730	813
891.36	532	513	525	464	497	417	587	631	584			890.36	1053	946	1003	953	889	779	903	728	813
892.36	531	513	525	463	498	421	587	633	589			891.36	1053	944	1006	962	896	780	899	738	813
893.36	530	513	528	464	497	417	585	633	588			892.36	1053	946	1008	954	890	780	899	736	808
894.36	530	512	528	465	497	421	587	634	586			893.36	1052	947	1009	957	892	780	903	740	815
895.36	530	512	527	464	498	419	587	630	589			894.36	1048	950	1006	954	893	785	897	732	810
896.36	533	514	526	467	498	419	588	633	588			895.36	1054	949	1006	954	896	782	903	734	808
897.36	528	512	525	464	497	417	585	628	586			896.36	1054	949	1003	954	892	774	897	738	813
898.36	530	514	529	465	497	422	587	631	589			897.36	1054	944	1003	954	892	782	895	738	815
899.36	529	511	523	465	494	417	587	631	584			898.36	1052	944	1008	956	892	780	897	734	810
900.36	530	512	526	464	497	417	588	633	588			899.36	1054	950	1002	959	893	782	895	732	808
901.36	530	509	525	464	499	421	585	630	583			900.36	1054	946	1008	957	889	780	897	732	805
902.36	528	510	525	461	497	416	588	628	586			901.36	1056	944	1008	959	892	777	901	736	808
903.36	532	512	524	466	497	416	587	633	586			902.36	1056	944	1009	956	892	782	901	736	813
904.36	528	511	529	464	498	417	589	634	584			903.36	1056	946	1008	957	892	780	893	734	815
905.36	532	513	523	463	499	417	587	633	586			904.36	1054	944	1009	954	892	780	899	734	808
906.36	532	514	527	464	498	418	589	631	591			905.36	1057	946	1012	959	898	782	903	736	817
907.36	528	512	523	465	497	416	585	633	584			906.36	1058	946	1011	954	893	782	901	734	815
908.36	532	510	525	462	497	417	588	630	584			907.36	1052	943	1005	957	893	780	897	738	810
909.36	529	510	524	463	498	419	589	630	588			908.36	1059	944	1008	957	893	782	899	738	805
910.36	528	508	521	465	494	416	584	628	584			909.36	1050	944	1008	954	892	779	897	734	813
911.36	529	511	525	463	494	417	587	628	588			910.36	1053	947	1008	954	896	780	897	738	805
912.36	528	511	523	464	494	414	585	628	589			911.36	1053	939	1005	954	893	785	897	732	813
913.36	532	509	527	461	496	416	587	628	588			912.36	1053	946	1009	953	887	777	897	730	813
914.36	530	510	526	464	499	419	585	631	586			913.36	1056	946	1009	957	893	780	901	736	810
915.36	532	512	524	463	497	418	587	627	586			914.36	1052	950	1011	957	893	780	901	734	808
916.36	528	510	525	462	497	421	589	630	588			915.36	1057	946	1011	956	895	780	899	736	813
917.36	530	515	527	462	498	419	588	633	586			916.36	1056	943	1009	959	896	788	899	738	815
918.36	532	513	524	464	497	421	587	631	588			917.36	1059	950	1011	956	895	785	903	740	813
919.36	532	512	526	463	496	419	585	630	589			918.36	1054	947	1008	954	896	785	903	736	810
920.36	530	511	524	463	497	418	588	630	588			919.36	1054	947	1012	956	890	780	897	732	813
921.36	531	512	527	464	497	418	587	630	588			920.36	1053	942	1009	960	890	782	904	734	813
922.36	530	509	524	463	496	418	584	630	586			921.36	1050	943	1008	959	895	780	901	736	808
923.36	530	513	524	461	498	421	584	631	584			922.36	1058	944	1005	956	893	784	901	740	817
924.36	528	510	525	463	497	418	589	633	586			923.36	1061	947	1012	962	899	784	906	736	815
925.36	529	513	524	465	498	417	587	628	586			924.36	1053	946	1009	954	895	785	901	734	813
926.36	531	509	524	465	497	418	587	631	589			925.36	1054	950	1011	957	893	787	899	738	815
927.36	528	512	529	464	496	418	585	633	586			926.36	1056	947	1015	960	898	784	903	732	810
928.36	528	513	524	461	496	418	587	631	586			927.36	1054	946	1008	960	899	779	901	742	813
929.36	531	511	524	466	497	417	587	631	589			928.36	1056	947	1006	960	899	782	899	738	815
930.36	530	512	523	462	496	417	587	631	584			929.36	1061	947	1014	963	896	784	901	736	813
931.36	531	514	522	463	496	414	587	630	586			930.36	1057	951	1014	960	896	782	895	734	810
932.36	530	512	527	463	494	418	585	628	589			931.36	1056	947	1011	956	892	785	901	738	813
933.36	529	512	522	462	496	417	587	628	589			932.36	1057	946	1008	960	898	785	903	734	810
934.36	530	511	526	464	499	416	587	631	588			933.36	1057	949	1008	963	899	784	901	740	815
935.36	531	513	527	463	497	416	588	628	586			934.36	1057	949	1012	959	895	782	899	738	813
936.36	530	511	524	464	497	416	585	630	589			935.36	1058	946	1011	959	895	782	901	738	813
937.36	530	512	526	464	496	418	584	630	588			936.36	1057	949	1014	960	895	780	901	736	813
938.36	528	513	522	465	496	417	587	625	589			937.36	1056	947	1012	959	898	782	903	734	810
939.36	527	510	527	464	499	419	587	628	584			938.36	1056	947	1015	963	899	784	901	738	815
940.36	532	513	523	464	498	422	588	630	588			939.36	1061	951	1015	962	901	780	903	736	815
941.36	531	513	526	462	494	418	588	631	591			940.36	1056	947	1011	959	898	785	901	740	813
942.36	530	510	524	462	498	419	588	628	584			941.36	1058	943	1011	959	896	787	903	738	815
943.36	529	510	522	462	496	419	584	627	589			942.36	1058	946	1012	959	896	782	903	740	810
944.36	529	513	526	463	494	416	588	628	591			943.36	1054	949	1008	957	896	784	901	734	810
945.36	531	512	523	463	498	417	587	630	586			944.36	1061	951	1014	964	893	780	904	742	808
946.36	528	511	524	462	496	419	587	628	584			945.36	1057	950	1015	964	898	787	899	738	810
947.36	530	514	523	464	498	414	588	634	589			946.36	1061	950	1015	964	899	784	904	744	817
948.36	531	513	526	465	498	417	585	633	588			947.36	1058	950	1018	964	898	787	903	742	815
949.36	533	512	523	459	493	417	584	628	588			948.36	1058	944	1017	964	898	782	899	738	817
950.36	532	512	525	463	497	419	587	631	584			949.36	1059	950	1014	966	899	784	908	740	810
951.36	531	510	528	464	498	416	588	628	589			950.36	1062	950	1014	963	906	784	903	736	817
952.36	529	512	521	464	499	419	587	631	584			951.36	1059	954	1018	964	895	785	906	736	815
953.36	529	513	523	462	497	417	584	628	588			952.36	1057	947	1017	960	898	782	908	734	813
954.36	532	510	526	462	497	418	588	630	588			953.36	1056	949	1017	969	901	785	906	740	813
955.36	532	513	523	462	496	414	587	628	588			954.36	1057	943	1015	960	899	790	906	740	810
956.36	529	512	525	463	496	416	584	630	588			955.36	1058	947	1015	962	899	787	904	740	810
957.36	531	511	523	464	497	417	587	627	583			956.36	1059	951	1014	964	898	784	901	738	813
958.36	529	512	525	462	496	417	588	628	588			957.36	1058	947	1014	962	901	782	901	742	808
959.36	530	511	525	462	493	417	585	627	588			958.36	1058	949	1018	963	901	782	901	740	815
960.36	532	512	525	462	497	419	587	631	586			959.36	1059	949	1015	963	902	790	899	742	815
961.36	531	511	524	461	497	418	585	630	584			960.36	1059	944	1012	963	899	780	895	738	817
962.36	529	512	526	464	498	417	587	631	589			961.36	1063	951	1015	962	898	782	903	742	815
963.36	529	511	523	464	493	416	588	630	589			962.36	1058	947	1014	967	901	788	904	738	815
964.36	527	509	523	464	498	416	585	627	588			963.36	1058	947	1014	963	899	782	903	736	810
965.36	531	510	523	462	497	418	585	631	589			964.36	1058	951	1020	964	902	785	910	738	813
966.36	529	511	526	462	494	418	587	627	589			965.36	1065	950	1015	962	901	784	910	744	808
967.36	531	512	524	462	494	419	588	630	591			966.36	1061	950	1015	964	901	787	908	744	808
968.36	529	511	527	460	497	418	585	630	589			967.36	1058	947	1015	970	899	787	904	740	815
969.36	529	512	523	462	496	413	583	630	586			968.36	1061	947	1018	960	901	784	904	736	810
970.36	531	510	524	463	497	418	585	625	593			969.36	1067	950	1017	966	898	787	906	742	813
971.36	529	510	522	462	499	421	584	628	589			970.36	1061	950	1015	964	899	787	906	738	813
972.36	531	511	524	462	494	416	581	628	588			971.36	1059	949	1018	963	901	785	906	738	815
973.36	530	511	523	463	497	417	587	631	593			972.36	1062	950	1015	966	904	787	904	740	817
974.36	528	512	525	463	497	421	585	630	589			973.36	1067	954	1014	963	904	787	908	742	813
975.36	532	510	525	463	497	417	587	631	588			974.36	1065	950	1018	960	898	782	906	742	813
976.36	532	511	525	460	499	418	591	631	589			975.36	1062	951	1020	967	902	788	908	749	815
977.36	532	511	525	460	497	417	587	628	588			976.36	1058	947	1017	963	902	785	906	740	820
978.36	529	512	523	462	497	417	591	631	588			977.36	1063	949	1015	966	898	787	901	749	813
979.36	530	512	522	463	494	419	587	631	589			978.36	1069	953	1018	971	901	787	901	747	815
980.36	530	511	525	462	494	416	588	630	588			979.36	1061	949	1018	964	901	787	908	742	813
981.36	532	510	524	462	498	417	587	627	584			980.36	1059	953	1020	964	901	784	904	740	817
982.36	528	511	525	462	497	418	587	630	588			981.36	1062	950	1020	963	904	790	908	740	815
983.36	529	513	524	463	497	418	585	630	586			982.36	1061	951	1017	960	901	782	904	747	815
984.36	531	512	523	465	496	416	588	627	588			983.36	1062	954	1014	963	902	788	906	742	813
985.36	533	510	526	464	498	417	587	628	591			984.36	1065	954	1023	964	902	788	910	742	817
986.36	531	512	525	463	498	416	585	630	586			985.36	1062	950	1015	963	901	787	906	742	813
987.36	530	510	523	462	496	414	585	631	591			986.36	1062	951	1020	969	901	787	906	742	813
988.36	531	512	525	463	496	416	584	630	586			987.36	1065	951	1017	963	904	787	904	742	813
989.36	529	509	525	462	494	418	587	627	588			988.36	1066	956	1020	966	904	793	904	747	813
990.36	529	512	523	465	494	418	584	631	583			989.36	1059	951	1017	962	901	787	906	740	810
991.36	530	511	525	464	497	418	588	628	591			990.36	1066	953	1018	969	902	790	906	744	817
992.36	531	515	524	461	498	418	587	633	589			991.36	1067	953	1017	969	909	787	906	747	815
993.36	530	509	524	462	494	414	585	630	586			992.36	1062	953	1021	964	904	784	906	738	810
994.36	532	514	524	462	496	417	585	627	586			993.36	1063	951	1020	966	899	788	906	742	813
995.36	528	514	526	462	493	417	587	630	588			994.36	1067	950	1020	963	902	788	908	742	817
996.36	531	512	525	461	497	417	584	630	589			995.36	1065	954	1020	967	902	785	903	740	815
997.36	531	511	523	461	496	417	587	631	589			996.36	1069	951	1017	963	902	788	910	740	813
998.36	530	511	527	465	499	421	591	631	588			997.36	1065	953	1023	966	904	788	910	742	815
999.36	529	513	522	462	494	418	585	630	593			998.36	1067	950	1018	964	901	785	906	742	813
1000.36	533	514	524	462	493	418	585	630	588			999.36	1062	951	1020	967	902	790	908	742	810
1001.36	533	515	527	462	497	416	587	631	591			1000.36	1061	960	1024	970	904	788	910	738	810
1002.36	531	512	526	462	496	416	587	631	591			1001.36	1063	951	1018	966	901	788	908	744	815
1003.36	532	511	526	461	498	417	585	627	591			1002.36	1063	950	1014	967	902	785	904	742	810
1004.36	530	512	525	465	498	419	588	631	588			1003.36	1065	956	1021	966	904	788	906	740	815
1005.36	531	511	524	460	496	418	585	628	588			1004.36	1063	953	1017	966	902	787	904	744	815
1006.36	532	512	524	463	494	417	589	631	594			1005.36	1063	954	1024	969	901	790	908	744	815
1007.36	531	512	524	463	496	417	587	631	586			1006.36	1066	954	1021	967	904	790	908	738	810
1008.36	531	513	525	465	493	419	585	628	588			1007.36	1065	954	1021	970	904	787	908	747	820
1009.36	528	511	522	463	494	416	588	631	589			1008.36	1063	951	1018	967	906	790	903	742	815
1010.36	529	508	529	463	496	418	585	628	588			1009.36	1062	956	1026	964	904	784	908	740	817
1011.36	530	507	524	462	496	418	588	628	586			1010.36	1061	953	1024	967	902	793	906	742	810
1012.36	531	512	524	464	496	418	587	628	589			1011.36	1066	953	1027	969	904	790	915	740	813
1013.36	528	512	524	461	496	413	587	631	589			1012.36	1063	950	1021	964	901	790	908	738	813
1014.36	529	511	521	463	496	416	585	631	586			1013.36	1061	949	1015	964	902	785	904	740	813
1015.36	529	510	523	462	496	414	585	630	588			1014.36	1067	951	1018	969	906	787	908	740	815
1016.36	531	513	522	464	498	419	589	631	591			1015.36	1065	953	1021	970	906	790	908	742	813
1017.36	530	510	526	462	496	416	589	631	589			1016.36	1063	956	1020	967	904	787	906	749	820
1018.36	530	509	523	463	494	418	589	627	589			1017.36	1063	953	1027	967	901	790	908	744	813
1019.36	532	512	524	463	498	417	584	627	586			1018.36	1062	954	1023	973	896	790	906	740	817
1020.36	529	511	525	463	496	419	587	630	593			1019.36	1063	957	1021	974	907	790	908	747	815
1021.36	530	515	524	463	498	418	585	628	589			1020.36	1066	954	1021	970	904	792	912	744	817
1022.36	531	514	522	463	499	421	587	631	588			1021.36	1066	957	1024	971	906	787	908	744	817
1023.36	530	512	521	460	496	417	587	631	593			1022.36	1065	954	1021	966	902	790	906	744	813
1024.36	528	508	523	461	493	417	589	630	588			1023.36	1065	954	1024	964	902	785	910	747	813
1025.36	530	511	524	462	497	416	587	628	586			1024.36	1065	951	1021	970	910	787	910	747	815
1026.36	531	511	524	463	494	417	589	628	586			1025.36	1066	954	1026	967	906	790	913	740	813
1027.36	531	512	523	463	498	416	587	630	591			1026.36	1065	954	1023	969	906	788	906	744	813
1028.36	529	511	522	463	496	414	587	630	588			1027.36	1063	954	1023	971	907	790	910	744	810
1029.36	530	512	525	463	491	416	587	630	589			1028.36	1069	956	1023	966	906	785	913	742	813
1030.36	528	510	524	463	496	418	585	630	588			1029.36	1067	953	1020	969	904	782	908	744	813
1031.36	530	510	525	463	494	416	591	628	593			1030.36	1065	954	1021	971	906	785	912	744	810
1032.36	529	511	523	462	497	414	588	628	591			1031.36	1066	951	1027	971	904	788	906	747	820
1033.36	529	512	523	460	492	414	585	630	586			1032.36	1063	953	1021	967	906	790	908	742	817
1034.36	532	511	524	461	496	416	588	631	589			1033.36	1062	956	1029	971	902	790	910	742	820
1035.36	531	512	525	462	496	416	587	633	591			1034.36	1067	953	1026	970	906	785	906	744	815
1036.36	532	508	524	464	494	418	587	630	589			1035.36	1070	954	1024	969	907	787	913	742	817
1037.36	531	512	526	462	492	419	587	630	591			1036.36	1067	957	1026	973	910	790	912	747	820
1038.36	531	511	524	462	497	418	587	630	588			1037.36	1069	954	1023	967	904	787	906	749	808
1039.36	530	512	524	465	494	419	588	630	588			1038.36	1070	954	1024	970	910	792	910	744	820
1040.36	530	511	526	462	496	417	588	630	593			1039.36	1065	954	1023	967	906	790	912	744	813
1041.36	530	513	524	463	497	418	588	630	591			1040.36	1070	956	1027	970	913	788	906	742	815
1042.36	531	513	522	462	494	418	587	627	586			1041.36	1063	953	1023	969	906	790	910	744	815
1043.36	532	512	524	464	494	418	589	631	589			1042.36	1069	953	1023	967	904	790	912	742	808
1044.36	532	511	521	461	497	416	585	627	588			1043.36	1066	956	1023	966	904	787	912	740	815
1045.36	533	512	526	463	497	414	589	625	589			1044.36	1069	954	1024	970	907	788	906	747	813
1046.36	534	511	526	462	493	418	587	630	589			1045.36	1063	956	1024	971	902	787	910	747	815
1047.36	532	510	523	462	496	414	588	631	588			1046.36	1065	951	1024	969	904	787	912	740	810
1048.36	531	510	524	462	496	416	585	628	591			1047.36	1061	956	1027	969	907	785	904	744	815
1049.36	531	510	524	461	492	416	587	631	588			1048.36	1070	951	1023	969	906	790	908	744	817
1050.36	530	512	524	462	497	417	585	628	589			1049.36	1067	953	1026	970	904	790	910	740	813
1051.36	532	512	522	463	496	414	587	627	588			1050.36	1065	960	1029	969	906	792	908	749	820
1052.36	529	510	520	460	497	419	587	628	589			1051.36	1066	958	1024	971	906	790	906	742	810
1053.36	531	509	525	462	496	417	587	630	584			1052.36	1065	954	1021	969	904	793	908	744	813
1054.36	529	509	523	463	497	418	588	628	589			1053.36	1069	954	1029	967	909	792	910	744	822
1055.36	532	513	525	460	493	418	587	627	586			1054.36	1065	954	1026	969	906	790	910	740	813
1056.36	532	511	522	461	498	416	588	630	589			1055.36	1066	953	1026	967	906	792	913	742	817
1057.36	531	510	522	461	496	419	589	628	589			1056.36	1066	964	1026	970	906	790	915	738	815
1058.36	531	511	524	462	498	418	588	630	593			1057.36	1067	957	1024	964	909	788	910	744	815
1059.36	532	512	524	462	494	416	585	628	589			1058.36	1065	954	1026	970	907	790	912	742	813
1060.36	533	512	524	462	494	416	588	630	589			1059.36	1071	960	1027	973	907	792	913	747	813
1061.36	530	510	520	462	496	418	589	630	586			1060.36	1067	953	1027	970	909	787	908	744	813
1062.36	529	513	521	463	496	417	587	627	589			1061.36	1069	958	1024	969	906	787	906	740	815
1063.36	530	512	523	463	494	417	585	628	584			1062.36	1062	960	1023	969	909	787	912	747	813
1064.36	531	509	523	463	496	418	588	630	589			1063.36	1069	953	1026	969	904	790	910	749	815
1065.36	531	511	525	461	497	416	587	628	589			1064.36	1067	957	1027	970	906	790	910	742	815
1066.36	532	511	523	461	493	419	587	628	589			1065.36	1069	953	1030	967	906	790	913	747	813
1067.36	531	513	524	462	498	419	584	627	591			1066.36	1070	954	1026	971	904	790	910	747	810
1068.36	529	512	523	460	496	414	588	627	588			1067.36	1070	953	1024	967	906	793	910	742	813
1069.36	531	510	524	462	497	417	585	627	586			1068.36	1070	954	1031	971	909	795	910	744	817
1070.36	533	511	521	460	496	419	589	630	591			1069.36	1067	960	1027	970	909	787	910	744	817
1071.36	533	510	523	463	498	419	588	630	589			1070.36	1070	961	1027	971	907	795	917	747	820
1072.36	530	509	523	460	492	416	589	628	593			1071.36	1065	956	1026	967	904	793	908	744	815
1073.36	532	510	524	460	498	416	588	630	591			1072.36	1065	954	1024	963	906	790	912	747	813
1074.36	532	510	522	462	494	417	588	631	594			1073.36	1067	957	1024	974	904	788	913	749	810
1075.36	529	510	524	463	493	413	588	628	588			1074.36	1066	954	1026	970	910	788	915	747	813
1076.36	529	511	524	461	494	414	587	630	589			1075.36	1066	956	1026	969	906	788	912	747	815
1077.36	531	510	522	462	492	418	587	627	584			1076.36	1065	954	1026	970	904	792	912	738	813
1078.36	531	511	521	460	496	416	588	628	589			1077.36	1062	956	1029	971	912	788	910	749	813
1079.36	531	510	522	461	496	416	587	630	588			1078.36	1065	953	1024	969	909	792	908	742	815
1080.36	532	510	523	462	494	416	585	628	586			1079.36	1066	956	1024	970	904	792	912	742	815
1081.36	531	512	521	458	494	414	587	628	589			1080.36	1067	954	1027	969	910	788	908	744	813
1082.36	531	513	523	462	494	417	587	630	591			1081.36	1066	951	1029	971	912	788	912	747	810
1083.36	534	514	525	463	497	419	591	628	593			1082.36	1070	956	1024	970	912	793	912	749	822
1084.36	531	513	522	463	492	414	588	630	584			1083.36	1066	956	1027	971	907	793	913	747	810
1085.36	531	513	524	461	494	418	585	628	593			1084.36	1066	961	1026	969	907	788	913	744	810
1086.36	530	513	524	462	493	413	587	628	586			1085.36	1071	958	1027	969	906	793	908	749	817
1087.36	534	514	525	464	497	417	589	630	588			1086.36	1067	954	1031	973	907	790	915	747	820
1088.36	529	513	525	464	500	419	591	631	591			1087.36	1067	961	1029	973	912	788	915	747	820
1089.36	531	511	518	462	497	417	591	631	588			1088.36	1069	956	1027	971	907	790	915	742	813
1090.36	532	512	523	460	493	417	587	631	586			1089.36	1065	953	1026	969	906	790	910	738	810
1091.36	530	515	521	464	493	419	589	628	586			1090.36	1069	957	1026	971	909	795	915	747	810
1092.36	530	513	524	462	496	418	589	627	588			1091.36	1066	961	1024	970	907	793	912	749	813
1093.36	529	511	521	463	496	417	588	628	589			1092.36	1069	956	1027	970	910	795	915	742	815
1094.36	533	514	523	462	494	416	591	628	591			1093.36	1066	961	1029	973	909	790	913	749	820
1095.36	531	513	524	462	497	414	587	628	586			1094.36	1066	957	1026	967	910	792	917	742	817
1096.36	534	511	524	462	496	419	589	628	591			1095.36	1066	961	1029	970	910	792	913	747	813
1097.36	529	512	524	463	497	417	591	627	589			1096.36	1070	958	1026	969	909	792	912	747	813
1098.36	530	510	524	460	493	417	587	628	588			1097.36	1067	957	1029	971	909	792	912	747	813
1099.36	529	510	522	461	496	418	587	625	589			1098.36	1066	956	1023	969	906	790	915	747	813
1100.36	534	511	524	463	496	416	587	630	591			1099.36	1071	956	1030	974	910	793	913	749	815
1101.36	534	512	524	463	498	419	591	634	593			1100.36	1066	956	1031	971	907	790	910	751	815
1102.36	534	513	524	460	496	418	589	627	589			1101.36	1069	957	1033	969	910	792	913	747	815
1103.36	530	514	526	460	496	421	589	628	588			1102.36	1069	958	1029	971	904	795	913	753	820
1104.36	532	513	526	461	494	419	589	628	589			1103.36	1071	956	1031	971	912	795	912	747	813
1105.36	530	514	521	460	496	417	587	628	584			1104.36	1063	954	1027	971	906	782	908	744	813
1106.36	531	512	522	462	494	421	587	628	589			1105.36	1071	953	1029	971	907	788	910	744	813
1107.36	533	510	523	461	493	417	588	625	588			1106.36	1070	961	1027	970	909	795	908	751	810
1108.36	533	512	518	461	493	418	589	630	593			1107.36	1067	956	1030	971	910	793	910	749	815
1109.36	531	510	523	463	497	421	589	628	588			1108.36	1063	957	1027	976	909	792	913	747	813
1110.36	532	512	522	461	496	414	588	633	589			1109.36	1067	958	1031	967	913	795	913	751	815
1111.36	530	510	521	464	494	414	587	625	586			1110.36	1065	958	1030	970	907	787	912	744	813
1112.36	533	512	526	463	494	417	589	631	591			1111.36	1071	957	1027	971	913	795	913	744	813
1113.36	532	510	521	463	499	419	589	628	589			1112.36	1067	956	1031	973	907	790	913	749	815
1114.36	533	511	522	462	494	417	587	631	588			1113.36	1067	960	1033	973	902	793	913	747	813
1115.36	532	513	523	462	498	417	588	630	591			1114.36	1069	957	1033	970	910	793	912	753	813
1116.36	536	512	525	461	496	416	591	630	593			1115.36	1063	961	1030	971	912	792	910	751	815
1117.36	535	513	528	461	497	419	589	628	593			1116.36	1067	962	1031	973	907	795	917	751	817
1118.36	532	510	525	464	496	418	589	625	589			1117.36	1071	956	1027	969	906	792	915	744	813
1119.36	535	515	525	463	497	417	589	628	591			1118.36	1069	960	1034	970	910	792	915	747	813
1120.36	533	513	523	463	497	417	588	630	591			1119.36	1069	958	1030	974	907	792	912	747	815
1121.36	532	514	524	463	496	416	587	628	589			1120.36	1067	954	1029	967	910	790	913	747	815
1122.36	533	514	524	465	497	417	589	631	591			1121.36	1070	956	1034	974	910	788	912	747	815
1123.36	531	514	525	464	494	417	588	630	589			1122.36	1065	961	1029	967	912	793	912	749	813
1124.36	529	510	523	460	494	416	589	628	589			1123.36	1066	958	1024	966	906	792	910	744	817
1125.36	530	510	525	463	496	414	587	633	589			1124.36	1063	956	1029	964	909	790	908	751	815
1126.36	533	511	525	464	497	413	587	628	589			1125.36	1067	957	1030	973	913	792	912	747	815
1127.36	531	510	525	462	494	418	589	628	588			1126.36	1069	954	1026	969	910	793	915	747	813
1128.36	533	511	521	465	499	418	589	628	591			1127.36	1066	958	1027	969	910	792	912	744	813
1129.36	530	513	522	462	497	417	589	630	588			1128.36	1066	960	1034	969	909	787	913	749	815
1130.36	535	511	522	464	497	418	589	630	591			1129.36	1073	957	1030	971	909	790	913	747	815
1131.36	534	511	522	461	496	421	589	628	591			1130.36	1071	953	1030	970	909	788	913	751	815
1132.36	530	509	524	462	496	418	585	630	589			1131.36	1069	956	1031	969	907	788	912	749	810
1133.36	532	512	526	462	494	417	591	631	593			1132.36	1067	957	1033	973	910	792	913	744	815
1134.36	531	512	524	460	496	418	588	627	591			1133.36	1065	957	1029	973	906	792	913	747	815
1135.36	534	512	524	460	496	417	587	628	589			1134.36	1066	961	1034	969	912	793	915	744	817
1136.36	533	509	525	460	496	416	585	630	589			1135.36	1063	958	1027	964	904	788	910	747	815
1137.36	531	511	526	462	497	417	588	628	589			1136.36	1063	960	1033	970	910	792	913	749	815
1138.36	535	512	522	462	496	417	589	631	591			1137.36	1065	957	1027	969	910	793	912	749	817
1139.36	532	512	522	463	493	419	588	628	589			1138.36	1066	958	1030	970	910	792	913	747	820
1140.36	534	513	525	464	494	418	588	630	591			1139.36	1070	961	1029	969	910	792	912	749	813
1141.36	533	515	526	462	492	414	591	631	593			1140.36	1067	962	1034	971	912	797	913	747	817
1142.36	534	513	523	462	498	418	591	630	594			1141.36	1065	960	1027	967	909	790	913	749	815
1143.36	531	511	524	464	496	416	587	625	589			1142.36	1066	957	1033	967	909	793	913	749	808
1144.36	531	514	522	462	497	417	585	628	594			1143.36	1061	957	1033	969	912	793	912	740	815
1145.36	534	511	525	464	499	419	588	630	589			1144.36	1071	960	1030	969	915	792	915	751	813
1146.36	532	512	525	460	496	418	588	631	589			1145.36	1065	956	1029	971	907	792	913	751	808
1147.36	532	512	523	461	496	417	585	630	588			1146.36	1066	958	1030	970	912	792	913	751	815
1148.36	534	512	524	462	497	418	588	628	591			1147.36	1063	953	1026	966	907	793	913	744	813
1149.36	529	513	524	461	494	416	588	625	593			1148.36	1065	956	1026	970	904	790	912	742	813
1150.36	536	513	524	461	497	418	589	628	594			1149.36	1065	957	1036	973	913	797	913	751	817
1151.36	534	509	525	464	497	417	588	625	589			1150.36	1067	961	1031	973	915	793	912	747	813
1152.36	531	509	522	458	496	418	591	625	584			1151.36	1065	956	1027	973	913	793	906	744	815
1153.36	533	511	525	461	497	419	587	628	593			1152.36	1066	961	1030	966	910	793	915	749	817
1154.36	534	512	526	460	493	416	589	627	589			1153.36	1065	960	1030	969	910	797	913	747	810
1155.36	532	515	524	461	496	418	588	634	589			1154.36	1066	960	1027	970	910	797	910	749	810
1156.36	533	510	522	461	493	414	589	627	591			1155.36	1066	957	1031	966	909	792	915	744	813
1157.36	534	513	525	465	498	418	594	628	593			1156.36	1067	961	1027	967	918	793	913	747	820
1158.36	534	514	525	463	499	421	588	631	591			1157.36	1069	960	1031	971	909	790	915	747	817
1159.36	535	511	523	463	498	417	589	630	589			1158.36	1066	957	1033	967	912	793	913	751	813
1160.36	532	511	525	461	497	417	588	630	588			1159.36	1062	956	1027	966	912	792	912	744	815
1161.36	536	511	526	463	497	417	587	631	591			1160.36	1071	961	1031	973	910	788	919	744	822
1162.36	532	513	529	464	499	422	589	633	593			1161.36	1069	960	1036	969	913	793	915	747	815
1163.36	534	510	524	461	497	419	587	631	591			1162.36	1066	956	1036	967	907	792	912	747	813
1164.36	534	513	528	461	497	418	588	631	594			1163.36	1067	956	1034	969	913	793	913	747	817
1165.36	534	511	522	462	496	418	591	628	589			1164.36	1065	961	1029	970	909	790	915	742	815
1166.36	533	512	526	462	496	422	591	630	593			1165.36	1067	960	1037	971	910	792	913	751	815
1167.36	533	511	521	460	498	418	585	628	588			1166.36	1063	961	1027	964	906	793	910	747	813
1168.36	533	513	524	460	493	419	589	633	591			1167.36	1070	958	1027	969	910	797	915	744	820
1169.36	531	510	526	461	496	419	587	631	591			1168.36	1069	956	1030	967	916	793	910	747	817
1170.36	533	510	525	460	494	417	589	630	593			1169.36	1071	957	1030	969	910	792	913	747	813
1171.36	534	513	524	463	496	421	588	628	589			1170.36	1071	957	1029	967	907	797	919	749	817
1172.36	535	513	525	462	497	414	588	628	593			1171.36	1069	956	1031	970	913	797	915	744	810
1173.36	534	512	524	461	497	418	587	628	591			1172.36	1070	957	1030	970	907	795	917	744	817
1174.36	534	514	524	463	497	418	591	630	591			1173.36	1070	961	1030	969	912	795	919	751	817
1175.36	537	513	525	463	497	416	588	631	589			1174.36	1067	958	1030	971	913	797	915	742	815
1176.36	534	508	525	461	494	418	588	628	589			1175.36	1063	954	1031	967	912	793	910	749	813
1177.36	532	512	526	462	496	419	588	630	591			1176.36	1067	958	1027	969	912	795	913	749	817
1178.36	534	512	520	460	496	418	587	630	586			1177.36	1067	957	1027	962	913	793	910	747	815
1179.36	534	516	525	462	500	417	587	630	589			1178.36	1071	958	1033	969	912	795	919	749	815
1180.36	535	513	526	464	496	416	588	630	591			1179.36	1067	961	1030	967	913	790	913	747	817
1181.36	532	514	525	463	496	417	588	633	593			1180.36	1067	960	1030	969	910	792	917	751	813
1182.36	536	515	525	462	496	419	591	633	593			1181.36	1067	956	1030	971	909	800	913	753	820
1183.36	534	512	523	462	498	417	591	628	589			1182.36	1066	961	1030	967	909	797	915	753	815
1184.36	535	510	526	462	498	418	588	628	589			1183.36	1065	956	1031	967	907	795	913	744	817
1185.36	535	514	525	463	499	421	592	631	594			1184.36	1067	960	1033	969	918	793	919	749	817
1186.36	533	514	524	459	496	417	587	630	588			1185.36	1065	958	1029	966	909	793	913	747	817
1187.36	533	512	522	463	498	419	588	628	589			1186.36	1067	958	1027	969	909	790	915	749	813
1188.36	534	512	527	463	496	418	588	628	588			1187.36	1063	960	1030	969	918	795	915	749	813
1189.36	535	509	525	463	496	418	589	631	588			1188.36	1061	961	1030	969	912	792	919	744	810
1190.36	531	512	525	462	492	416	588	628	588			1189.36	1069	958	1034	969	913	795	917	747	813
1191.36	535	511	522	462	499	416	591	631	588			1190.36	1070	957	1031	970	915	792	913	749	815
1192.36	534	514	525	462	500	419	591	630	594			1191.36	1070	958	1029	969	912	793	915	749	815
1193.36	536	512	528	461	494	417	591	633	593			1192.36	1070	957	1027	966	915	798	917	749	817
1194.36	536	514	525	464	498	414	589	628	591			1193.36	1070	958	1031	966	915	795	915	747	817
1195.36	532	513	524	461	496	418	591	630	593			1194.36	1065	957	1029	966	916	792	908	749	813
1196.36	534	511	524	461	494	414	588	631	591			1195.36	1069	958	1030	969	909	793	913	744	810
1197.36	535	513	524	463	494	417	588	628	591			1196.36	1063	957	1029	962	907	795	912	749	815
1198.36	534	509	525	462	497	417	588	627	588			1197.36	1065	960	1027	969	915	793	913	744	817
1199.36	534	511	522	464	494	417	589	627	589			1198.36	1066	958	1026	971	910	790	915	744	810
1200.36	535	512	524	460	493	418	587	628	593			1199.36	1063	960	1030	969	910	793	915	747	810
1201.36	536	512	525	462	498	416	587	630	589			1200.36	1069	954	1031	964	913	798	915	744	817
1202.36	533	512	526	462	496	418	589	630	598			1201.36	1069	957	1026	969	910	793	917	747	815
1203.36	533	513	528	463	498	419	592	630	593			1202.36	1066	961	1029	970	916	792	915	749	820
1204.36	534	511	525	462	499	417	587	628	593			1203.36	1066	958	1030	964	910	793	913	744	813
1205.36	533	512	524	460	497	417	591	627	589			1204.36	1066	958	1030	964	912	790	915	749	813
1206.36	536	511	524	462	496	419	589	625	594			1205.36	1069	960	1030	967	912	793	912	742	813
1207.36	533	512	524	463	499	418	589	630	594			1206.36	1067	958	1029	964	912	797	917	753	815
1208.36	533	512	524	461	499	419	587	628	593			1207.36	1066	960	1029	969	913	793	913	751	817
1209.36	534	512	525	464	498	417	591	630	594			1208.36	1067	960	1029	966	909	795	919	753	822
1210.36	536	513	526	463	499	421	592	630	589			1209.36	1066	958	1031	967	912	792	915	751	817
1211.36	534	510	524	461	496	417	588	628	593			1210.36	1066	957	1024	963	909	793	912	742	815
1212.36	536	512	526	462	496	417	592	631	593			1211.36	1067	960	1029	969	915	788	917	753	815
1213.36	536	513	522	462	496	419	591	628	591			1212.36	1070	956	1034	966	915	797	919	747	815
1214.36	536	513	524	463	499	421	591	630	593			1213.36	1067	962	1031	966	912	797	919	753	817
1215.36	535	516	524	464	499	417	591	631	594			1214.36	1070	961	1027	962	915	793	915	744	815
1216.36	534	514	524	463	498	422	589	628	593			1215.36	1066	958	1027	963	912	797	913	744	813
1217.36	536	513	526	463	496	421	591	631	588			1216.36	1065	961	1029	973	912	793	921	749	815
1218.36	538	512	525	464	498	418	588	631	591			1217.36	1066	958	1029	969	910	795	919	751	817
1219.36	536	512	526	463	498	418	594	633	594			1218.36	1065	968	1033	969	912	800	913	747	815
1220.36	534	512	525	461	497	421	592	630	589			1219.36	1071	954	1029	966	907	792	915	742	817
1221.36	534	512	525	463	496	418	591	627	593			1220.36	1067	961	1029	967	909	795	908	751	813
1222.36	533	513	525	463	497	417	589	630	591			1221.36	1066	960	1033	966	913	792	915	747	813
1223.36	534	510	524	461	497	417	589	631	589			1222.36	1066	960	1026	967	910	797	915	753	817
1224.36	534	514	525	462	500	421	589	630	589			1223.36	1067	962	1034	963	916	793	913	749	810
1225.36	536	515	525	462	497	423	591	628	594			1224.36	1069	954	1027	963	912	798	915	749	813
1226.36	535	511	528	463	499	421	588	630	593			1225.36	1069	962	1031	971	916	795	913	751	817
1227.36	533	514	525	463	496	416	589	628	594			1226.36	1067	958	1027	964	913	793	913	751	810
1228.36	533	511	524	460	497	417	587	630	594			1227.36	1066	960	1027	963	909	793	913	742	813
1229.36	534	508	523	462	494	418	588	630	593			1228.36	1065	958	1027	969	909	795	915	749	815
1230.36	535	511	521	462	496	419	592	627	591			1229.36	1063	957	1026	967	912	797	915	744	813
1231.36	537	513	524	464	496	419	589	628	596			1230.36	1066	962	1034	967	912	792	915	753	817
1232.36	535	512	524	462	497	418	592	630	591			1231.36	1065	958	1029	963	910	793	917	751	810
1233.36	535	512	523	462	498	418	592	628	591			1232.36	1071	958	1029	969	909	793	917	749	815
1234.36	533	512	526	463	498	421	589	630	593			1233.36	1063	961	1026	969	913	792	917	751	817
1235.36	536	509	522	462	496	418	591	627	591			1234.36	1065	956	1027	963	912	792	912	747	817
1236.36	534	511	524	463	497	418	591	630	591			1235.36	1066	954	1027	966	913	795	915	742	820
1237.36	533	512	524	461	498	419	589	633	593			1236.36	1069	961	1027	966	912	797	919	749	817
1238.36	537	511	523	462	501	418	591	630	594			1237.36	1067	958	1029	964	912	795	917	753	820
1239.36	536	513	526	464	497	421	591	633	591			1238.36	1067	958	1027	969	909	800	910	753	815
1240.36	536	513	524	464	500	418	592	633	594			1239.36	1069	958	1033	967	918	797	921	753	815
1241.36	535	511	524	462	496	421	588	633	596			1240.36	1070	957	1029	964	916	798	919	753	820
1242.36	538	514	526	463	497	417	594	630	594			1241.36	1069	960	1034	969	909	798	917	753	820
1243.36	535	513	525	463	499	422	591	630	596			1242.36	1066	958	1030	969	912	797	917	755	815
1244.36	533	511	525	465	498	421	594	628	594			1243.36	1073	958	1029	969	913	797	919	747	817
1245.36	537	515	525	461	498	419	591	628	594			1244.36	1066	960	1024	964	910	795	917	749	815
1246.36	537	514	526	463	498	422	594	630	593			1245.36	1065	957	1031	969	912	797	917	747	815
1247.36	537	515	526	463	499	419	591	630	594			1246.36	1069	960	1031	966	912	795	917	751	817
1248.36	534	513	523	461	498	416	588	627	588			1247.36	1062	958	1023	962	904	793	912	749	815
1249.36	536	515	523	463	498	417	591	628	596			1248.36	1067	956	1031	967	912	793	917	749	813
1250.36	536	514	526	462	497	418	591	631	594			1249.36	1065	958	1030	963	910	793	915	751	820
1251.36	536	511	524	463	499	419	592	625	593			1250.36	1067	960	1023	967	913	798	917	747	815
1252.36	536	513	526	465	496	421	589	630	594			1251.36	1065	954	1027	969	912	798	919	744	810
1253.36	534	514	526	465	498	418	589	630	594			1252.36	1066	954	1027	969	912	798	913	744	815
1254.36	536	510	526	465	498	419	592	630	594			1253.36	1065	961	1030	966	907	793	921	751	817
1255.36	536	513	526	465	499	417	594	630	594			1254.36	1065	961	1023	969	916	793	913	749	813
1256.36	535	511	527	464	496	418	592	630	589			1255.36	1070	960	1024	967	910	792	913	749	820
1257.36	538	518	528	464	499	419	591	630	598			1256.36	1062	960	1029	971	913	795	919	755	820
1258.36	536	514	526	463	500	422	589	627	593			1257.36	1067	957	1029	966	910	795	913	747	813
1259.36	536	513	525	462	496	416	588	631	593			1258.36	1063	956	1023	966	910	800	912	747	813
1260.36	539	513	525	464	498	421	589	631	594			1259.36	1069	961	1030	964	915	797	917	749	817
1261.36	539	514	528	467	500	421	596	630	596			1260.36	1065	961	1030	966	915	797	921	751	822
1262.36	536	512	527	466	498	419	591	630	593			1261.36	1069	958	1029	969	915	797	917	749	815
1263.36	536	511	524	465	499	419	592	628	594			1262.36	1069	957	1026	966	912	795	915	749	822
1264.36	535	513	525	465	497	418	592	625	593			1263.36	1063	960	1027	966	913	795	915	744	808
1265.36	539	515	527	465	500	421	591	630	598			1264.36	1063	960	1026	967	915	793	915	753	815
1266.36	539	515	526	464	499	418	591	631	593			1265.36	1069	956	1026	960	915	797	917	749	813
1267.36	535	513	524	463	498	417	589	630	589			1266.36	1066	957	1026	967	912	793	912	749	810
1268.36	533	512	524	462	498	418	589	628	593			1267.36	1067	960	1021	963	915	793	913	747	810
1269.36	534	513	528	465	500	419	592	631	594			1268.36	1065	957	1023	963	910	798	917	749	813
1270.36	537	510	527	465	498	418	594	628	596			1269.36	1067	958	1029	970	915	797	917	747	815
1271.36	536	518	527	467	500	418	592	631	594			1270.36	1067	957	1031	967	913	801	919	747	810
1272.36	538	516	526	464	499	417	592	630	593			1271.36	1066	958	1027	969	916	798	917	751	815
1273.36	538	513	527	467	498	421	592	634	598			1272.36	1065	958	1029	964	912	800	913	749	813
1274.36	538	512	523	466	499	419	594	630	593			1273.36	1063	958	1029	966	915	795	921	751	810
1275.36	539	512	526	466	500	422	594	633	596			1274.36	1067	964	1029	970	913	795	919	749	810
1276.36	539	513	528	466	500	418	592	634	598			1275.36	1073	960	1031	967	913	797	915	753	817
1277.36	535	513	523	464	496	418	591	630	593			1276.36	1065	953	1029	964	910	798	917	749	810
1278.36	538	515	527	467	500	421	592	631	596			1277.36	1063	958	1027	970	913	795	915	751	813
1279.36	536	514	527	463	496	417	591	628	591			1278.36	1063	956	1024	966	910	797	917	744	813
1280.36	536	513	526	463	498	419	595	633	596			1279.36	1065	958	1024	964	909	795	919	747	813
1281.36	537	512	527	465	500	418	592	630	594			1280.36	1065	953	1024	966	912	797	913	751	808
1282.36	535	515	529	467	500	421	594	630	591			1281.36	1067	961	1027	967	915	797	921	753	810
1283.36	535	514	525	466	497	418	592	631	598			1282.36	1062	951	1021	963	907	793	913	751	808
1284.36	536	515	527	465	496	416	591	628	594			1283.36	1067	958	1024	969	916	798	919	749	808
1285.36	537	514	526	464	497	417	592	633	593			1284.36	1065	953	1026	964	912	795	912	751	810
1286.36	539	513	525	463	499	419	592	631	596			1285.36	1067	962	1029	970	913	795	922	749	815
1287.36	537	516	525	464	499	421	594	630	594			1286.36	1062	958	1026	970	915	797	917	751	805
1288.36	535	513	528	463	498	421	594	630	596			1287.36	1067	958	1024	966	912	793	915	753	813
1289.36	538	514	527	464	497	422	589	630	593			1288.36	1067	956	1023	966	912	795	919	749	810
1290.36	537	512	526	466	499	419	594	630	596			1289.36	1069	956	1021	960	916	797	913	751	810
1291.36	536	514	526	463	497	418	592	627	591			1290.36	1069	957	1024	962	913	797	915	751	813
1292.36	538	516	528	465	499	419	594	634	599			1291.36	1066	960	1030	970	910	801	919	751	815
1293.36	539	513	527	465	499	419	592	634	596			1292.36	1061	960	1030	967	912	803	919	744	815
1294.36	538	512	523	465	499	422	591	628	593			1293.36	1063	960	1024	964	909	797	913	744	808
1295.36	536	513	528	463	499	419	591	631	594			1294.36	1062	957	1026	970	910	797	915	744	810
1296.36	539	514	528	466	497	419	592	633	593			1295.36	1067	958	1026	966	912	795	919	751	813
1297.36	536	513	527	464	497	419	591	628	594			1296.36	1069	958	1027	967	915	798	919	749	808
1298.36	536	512	524	463	500	418	588	625	594			1297.36	1063	958	1023	963	910	795	913	749	808
1299.36	535	513	525	466	499	421	589	628	591			1298.36	1061	961	1030	966	910	797	912	747	808
1300.36	538	516	527	463	499	421	592	631	598			1299.36	1070	961	1029	967	915	798	921	753	817
1301.36	537	513	525	466	499	419	594	631	599			1300.36	1066	951	1029	966	918	797	915	751	813
1302.36	538	510	527	466	499	418	589	628	594			1301.36	1066	960	1024	964	912	798	919	749	810
1303.36	539	512	525	465	500	421	591	630	594			1302.36	1065	957	1024	967	910	797	915	744	808
1304.36	537	512	526	464	499	423	588	631	596			1303.36	1063	960	1027	963	910	797	915	749	805
1305.36	536	513	525	464	500	417	589	630	594			1304.36	1062	954	1023	966	910	792	917	747	810
1306.36	537	515	527	468	501	421	592	633	589			1305.36	1062	957	1024	967	915	798	919	751	813
1307.36	539	515	526	467	498	421	592	633	596			1306.36	1065	961	1024	963	913	798	915	749	813
1308.36	537	513	525	466	499	421	589	628	596			1307.36	1066	957	1030	970	916	798	921	753	808
1309.36	537	513	524	465	499	419	594	631	598			1308.36	1062	960	1026	966	912	797	921	751	813
1310.36	538	513	528	463	499	419	591	630	596			1309.36	1063	957	1024	963	912	797	915	749	813
1311.36	535	513	526	464	499	422	595	630	596			1310.36	1066	961	1027	964	913	797	915	753	813
1312.36	538	514	523	465	500	421	592	630	599			1311.36	1067	958	1024	964	915	800	917	749	810
1313.36	538	515	528	467	498	421	595	630	598			1312.36	1069	960	1024	967	915	800	919	751	815
1314.36	538	516	530	463	501	419	591	630	598			1313.36	1063	951	1026	967	916	798	917	749	813
1315.36	538	514	528	464	498	417	592	630	596			1314.36	1065	958	1026	962	913	793	913	744	815
1316.36	542	516	527	465	500	421	595	631	596			1315.36	1065	957	1024	966	910	795	919	749	815
1317.36	538	515	527	464	498	421	591	628	594			1316.36	1065	957	1021	967	916	795	917	751	803
1318.36	537	514	525	466	500	422	591	630	596			1317.36	1065	958	1024	964	912	795	919	747	810
1319.36	538	516	525	463	498	418	591	630	593			1318.36	1065	957	1023	962	909	798	915	751	808
1320.36	535	515	527	464	499	418	594	631	594			1319.36	1062	958	1021	969	916	800	913	744	808
1321.36	539	516	523	465	500	421	594	633	599			1320.36	1065	956	1027	964	918	800	913	751	815
1322.36	537	514	530	465	499	419	595	627	596			1321.36	1066	953	1021	966	915	793	917	751	810
1323.36	538	514	526	464	498	421	592	630	594			1322.36	1066	957	1023	964	910	793	915	751	815
1324.36	538	515	526	464	497	418	592	633	594			1323.36	1061	953	1024	967	912	793	912	742	810
1325.36	538	514	528	465	501	423	592	633	596			1324.36	1070	954	1021	967	915	797	917	747	813
1326.36	536	516	526	465	499	419	592	631	598			1325.36	1066	958	1023	969	913	800	915	749	813
1327.36	537	516	528	466	500	421	594	628	596			1326.36	1066	957	1023	967	909	801	917	751	813
1328.36	539	515	528	464	498	421	594	627	596			1327.36	1067	954	1021	964	913	795	913	751	813
1329.36	538	514	524	465	496	421	591	630	596			1328.36	1063	956	1021	960	916	793	913	749	810
1330.36	538	513	527	464	500	421	594	627	596			1329.36	1070	957	1023	962	916	795	921	751	810
1331.36	539	513	526	464	498	422	592	631	596			1330.36	1063	961	1023	962	913	795	917	747	810
1332.36	538	513	526	463	500	421	594	631	596			1331.36	1067	958	1021	963	913	793	922	753	813
1333.36	538	513	525	464	498	418	592	633	596			1332.36	1063	956	1017	966	909	798	917	744	810
1334.36	538	515	525	466	499	421	592	634	599			1333.36	1065	958	1026	966	910	800	917	749	808
1335.36	537	514	525	464	497	421	591	630	594			1334.36	1063	950	1024	963	913	798	917	749	810
1336.36	538	514	528	465	498	416	592	631	596			1335.36	1065	960	1021	966	912	798	921	749	813
1337.36	537	514	527	465	497	418	592	631	593			1336.36	1062	954	1020	969	910	795	913	747	810
1338.36	541	513	527	465	500	419	595	630	598			1337.36	1063	960	1021	966	910	795	919	751	808
1339.36	539	517	528	464	498	418	594	633	599			1338.36	1067	957	1021	964	913	797	915	751	817
1340.36	536	512	529	463	500	417	592	630	593			1339.36	1063	953	1020	962	910	793	917	747	805
1341.36	536	514	526	466	499	419	594	631	601			1340.36	1061	957	1026	963	910	797	915	749	808
1342.36	539	513	526	468	497	423	592	631	599			1341.36	1063	961	1023	966	910	798	919	749	808
1343.36	538	513	528	466	500	419	595	630	598			1342.36	1065	954	1021	962	912	795	917	749	808
1344.36	537	514	526	466	500	422	594	630	594			1343.36	1065	958	1021	967	912	797	913	749	808
1345.36	542	515	526	466	501	419	591	631	594			1344.36	1066	957	1026	963	919	793	915	744	813
1346.36	541	513	526	464	499	418	591	628	598			1345.36	1057	953	1021	962	912	793	917	744	813
1347.36	539	513	523	464	500	422	592	628	596			1346.36	1059	954	1023	962	909	798	912	742	808
1348.36	539	514	527	464	500	422	595	630	596			1347.36	1063	957	1021	966	913	793	915	744	803
1349.36	542	515	527	465	499	421	592	631	598			1348.36	1066	960	1021	969	916	800	919	747	810
1350.36	538	515	526	466	499	422	592	633	598			1349.36	1061	960	1021	966	910	793	912	749	813
1351.36	541	515	527	466	499	418	592	628	598			1350.36	1065	956	1020	964	913	798	917	751	813
1352.36	544	516	527	463	501	423	596	630	599			1351.36	1066	958	1021	966	912	798	921	749	820
1353.36	538	514	527	464	502	421	592	633	598			1352.36	1066	953	1021	963	913	797	919	747	810
1354.36	539	516	527	464	498	424	594	631	598			1353.36	1062	957	1020	970	912	801	924	749	815
1355.36	538	517	529	464	500	422	598	633	598			1354.36	1067	954	1021	966	916	798	913	747	813
1356.36	542	515	526	464	499	422	595	631	599			1355.36	1063	956	1024	966	913	800	915	751	813
1357.36	541	515	527	467	500	418	595	630	603			1356.36	1065	960	1021	966	912	801	915	749	813
1358.36	539	517	525	464	500	423	594	628	598			1357.36	1063	956	1020	963	912	795	917	747	810
1359.36	539	514	528	466	498	421	591	633	596			1358.36	1063	957	1023	962	909	800	919	749	813
1360.36	541	516	529	463	500	422	594	633	601			1359.36	1063	954	1023	963	918	797	915	742	808
1361.36	539	513	527	465	500	422	595	634	596			1360.36	1066	954	1021	966	912	793	912	749	813
1362.36	543	517	527	464	502	424	592	633	603			1361.36	1065	960	1020	963	912	800	917	751	815
1363.36	541	513	527	468	500	419	595	631	601			1362.36	1065	953	1023	963	915	795	919	749	810
1364.36	542	517	530	466	498	422	594	628	598			1363.36	1062	953	1024	964	915	798	915	749	808
1365.36	537	513	529	464	498	422	592	630	594			1364.36	1061	953	1018	966	912	795	915	744	808
1366.36	541	515	529	464	500	423	594	634	599			1365.36	1065	958	1021	964	915	795	921	751	813
1367.36	537	514	527	466	500	424	594	633	596			1366.36	1059	951	1017	964	913	797	917	744	815
1368.36	538	514	524	463	501	422	591	630	598			1367.36	1065	956	1021	963	913	798	913	749	810
1369.36	539	517	526	465	500	423	595	631	594			1368.36	1058	956	1021	964	913	798	915	744	813
1370.36	542	513	525	464	501	421	595	633	598			1369.36	1065	956	1021	966	913	797	917	755	815
1371.36	538	518	530	466	505	424	594	631	596			1370.36	1063	953	1020	964	919	795	921	753	815
1372.36	538	514	524	463	500	419	592	631	601			1371.36	1057	951	1020	964	912	788	915	751	808
1373.36	538	514	527	466	499	421	592	628	594			1372.36	1062	957	1021	959	910	798	917	747	805
1374.36	538	514	527	465	499	421	595	631	594			1373.36	1066	956	1014	966	915	800	917	751	815
1375.36	541	514	527	464	499	418	592	633	596			1374.36	1063	953	1014	962	912	795	917	744	810
1376.36	543	517	532	464	499	421	594	633	599			1375.36	1058	954	1018	960	912	795	917	749	815
1377.36	541	514	530	467	501	423	595	631	598			1376.36	1063	954	1020	966	910	797	912	747	813
1378.36	539	516	528	463	499	424	595	631	599			1377.36	1067	957	1020	966	916	798	915	751	808
1379.36	541	515	529	466	498	419	594	631	598			1378.36	1063	953	1014	960	912	798	919	753	810
1380.36	541	517	527	465	501	419	592	631	599			1379.36	1063	958	1017	962	912	798	913	751	813
1381.36	539	516	529	467	501	423	596	633	601			1380.36	1067	954	1024	960	918	800	915	749	813
1382.36	542	515	526	466	500	423	595	633	601			1381.36	1066	956	1023	967	913	800	917	751	813
1383.36	539	516	529	464	499	418	591	633	599			1382.36	1061	954	1017	959	910	793	913	747	808
1384.36	537	514	528	465	499	421	596	631	596			1383.36	1058	950	1017	960	913	795	915	749	805
1385.36	542	516	531	466	499	421	594	633	603			1384.36	1062	956	1023	962	912	797	919	749	810
1386.36	538	514	528	468	499	421	599	634	599			1385.36	1062	953	1012	963	913	797	917	749	813
1387.36	542	517	528	465	501	422	596	630	598			1386.36	1061	960	1020	966	916	795	915	753	815
1388.36	539	516	527	464	500	419	594	631	599			1387.36	1063	953	1015	964	915	800	915	751	815
1389.36	544	514	526	464	500	422	592	631	594			1388.36	1062	958	1018	964	913	795	912	747	808
1390.36	539	514	526	465	498	424	591	631	596			1389.36	1061	953	1015	962	906	798	913	747	808
1391.36	542	516	530	465	500	423	592	631	598			1390.36	1063	949	1018	960	910	798	915	747	813
1392.36	539	515	528	463	500	421	592	628	601			1391.36	1061	957	1017	960	912	798	915	744	813
1393.36	543	516	530	465	497	421	598	634	599			1392.36	1063	954	1023	960	913	797	919	747	810
1394.36	543	516	529	465	501	422	594	631	598			1393.36	1062	957	1021	963	913	800	919	747	813
1395.36	541	517	530	466	500	421	592	628	596			1394.36	1062	956	1017	963	907	801	915	744	810
1396.36	539	514	529	464	499	418	591	628	599			1395.36	1058	953	1015	960	910	798	912	744	810
1397.36	542	517	526	467	499	422	594	634	598			1396.36	1059	956	1017	959	909	793	915	751	813
1398.36	543	516	528	465	500	423	594	633	601			1397.36	1065	957	1018	964	913	795	917	749	815
1399.36	543	517	530	466	502	426	594	634	596			1398.36	1066	958	1020	964	915	800	921	744	817
1400.36	541	516	530	465	500	424	595	633	598			1399.36	1062	957	1017	963	915	798	913	753	815
1401.36	543	518	530	466	501	423	594	631	594			1400.36	1061	958	1020	959	912	800	913	749	815
1402.36	539	514	526	462	498	419	595	631	601			1401.36	1058	953	1011	959	912	795	915	744	813
1403.36	542	518	528	468	500	423	594	633	601			1402.36	1061	957	1018	962	910	798	917	749	815
1404.36	542	514	530	465	505	422	596	634	598			1403.36	1066	957	1020	964	909	797	915	751	815
1405.36	543	516	530	467	502	424	596	633	601			1404.36	1067	954	1018	966	916	795	915	749	813
1406.36	541	517	528	463	500	421	594	634	596			1405.36	1059	951	1015	960	910	797	912	742	810
1407.36	543	516	529	467	500	421	595	633	598			1406.36	1059	950	1017	959	910	797	913	747	813
1408.36	539	514	526	464	500	423	592	630	598			1407.36	1061	956	1015	959	910	795	913	744	808
1409.36	544	516	527	465	500	423	592	634	601			1408.36	1063	957	1021	960	912	798	917	744	815
1410.36	543	514	529	464	501	421	592	630	598			1409.36	1057	951	1021	960	912	792	915	749	808
1411.36	543	513	529	466	501	423	596	636	599			1410.36	1065	951	1017	963	915	797	913	751	810
1412.36	542	517	527	464	499	419	595	633	594			1411.36	1061	954	1020	959	912	800	917	751	805
1413.36	542	515	529	466	499	423	596	630	599			1412.36	1058	953	1018	962	913	797	915	753	813
1414.36	542	513	531	467	502	424	594	633	601			1413.36	1061	951	1015	964	912	795	919	751	810
1415.36	539	516	528	467	504	419	595	630	598			1414.36	1057	950	1015	960	912	797	915	747	813
1416.36	539	515	529	466	501	422	595	631	594			1415.36	1061	957	1014	960	912	798	915	751	815
1417.36	543	518	528	463	501	422	592	633	599			1416.36	1059	944	1014	959	909	793	919	749	813
1418.36	544	518	529	467	499	421	595	636	599			1417.36	1059	953	1017	963	912	800	917	747	815
1419.36	541	516	528	465	498	422	598	631	601			1418.36	1062	954	1014	960	913	797	919	749	815
1420.36	542	514	527	466	500	422	591	630	594			1419.36	1058	951	1015	962	913	795	915	747	813
1421.36	543	516	529	465	499	419	595	630	596			1420.36	1059	951	1014	960	912	797	919	755	810
1422.36	544	518	531	464	500	422	595	633	598			1421.36	1059	954	1017	963	913	800	919	751	810
1423.36	543	516	528	465	502	423	598	631	604			1422.36	1062	953	1018	966	913	800	915	751	815
1424.36	543	515	528	466	500	419	594	633	598			1423.36	1059	949	1014	956	906	793	915	749	810
1425.36	543	519	531	466	504	423	596	633	601			1424.36	1057	951	1017	966	912	803	915	749	813
1426.36	545	519	531	468	501	426	598	634	603			1425.36	1063	958	1020	963	912	800	917	751	813
1427.36	545	518	527	466	500	423	598	633	603			1426.36	1063	950	1015	966	912	801	913	749	817
1428.36	544	517	532	467	499	422	596	631	596			1427.36	1058	958	1018	966	913	801	917	751	810
1429.36	541	517	527	465	498	422	594	628	596			1428.36	1058	950	1014	963	910	793	912	744	808
1430.36	543	514	528	464	498	417	591	628	598			1429.36	1062	947	1012	959	910	795	912	749	808
1431.36	543	516	528	466	500	419	592	633	599			1430.36	1062	953	1015	963	910	798	912	744	813
1432.36	544	515	534	467	500	423	596	636	599			1431.36	1058	954	1017	964	913	798	915	751	817
1433.36	545	517	528	466	501	424	596	636	599			1432.36	1062	953	1015	963	916	797	922	751	810
1434.36	541	518	526	465	502	422	592	634	601			1433.36	1056	950	1014	957	912	797	917	751	810
1435.36	541	513	527	464	499	419	594	630	603			1434.36	1059	951	1015	960	912	792	917	749	813
1436.36	546	517	528	466	500	422	595	634	598			1435.36	1059	954	1014	962	912	798	921	751	808
1437.36	542	518	530	465	499	421	595	637	598			1436.36	1061	951	1015	959	910	797	919	753	810
1438.36	543	515	528	466	500	422	596	631	601			1437.36	1057	954	1017	957	912	797	917	747	815
1439.36	543	514	529	465	501	423	595	628	599			1438.36	1059	953	1017	960	910	801	913	751	808
1440.36	545	517	529	468	504	426	599	633	603			1439.36	1059	950	1014	962	912	805	919	749	817
1441.36	545	520	528	466	499	422	595	631	599			1440.36	1061	956	1012	957	912	798	917	747	810
1442.36	542	516	529	465	502	423	594	631	599			1441.36	1063	954	1015	959	913	798	913	749	810
1443.36	544	516	530	465	499	419	591	628	594			1442.36	1056	949	1014	957	909	798	912	749	805
1444.36	544	518	527	467	502	424	594	633	599			1443.36	1061	953	1015	963	910	801	919	749	810
1445.36	542	516	533	466	500	421	591	631	601			1444.36	1059	954	1014	962	912	797	915	742	808
1446.36	544	514	527	465	501	421	595	633	599			1445.36	1059	953	1014	954	913	795	917	749	813
1447.36	546	516	529	465	501	422	595	633	598			1446.36	1066	950	1012	960	916	797	919	751	813
1448.36	544	515	529	466	499	422	594	633	596			1447.36	1057	953	1015	956	909	797	917	747	810
1449.36	543	519	531	468	502	422	595	631	603			1448.36	1063	956	1015	959	907	800	917	747	815
1450.36	543	513	527	467	502	422	594	633	601			1449.36	1061	953	1017	963	912	795	915	749	810
1451.36	544	516	533	467	501	422	596	633	601			1450.36	1058	958	1018	963	910	798	912	751	813
1452.36	544	518	530	467	504	423	596	634	598			1451.36	1061	953	1011	956	913	798	913	747	813
1453.36	545	515	529	464	500	426	596	633	601			1452.36	1056	954	1014	962	910	793	917	751	815
1454.36	544	516	529	467	500	422	599	633	603			1453.36	1067	950	1017	962	913	797	915	749	810
1455.36	543	515	528	464	502	422	595	631	599			1454.36	1059	947	1015	959	912	800	917	744	813
1456.36	544	515	526	465	501	421	595	630	599			1455.36	1059	954	1012	962	910	798	915	749	810
1457.36	542	514	530	466	501	422	598	633	598			1456.36	1061	954	1015	957	912	797	913	749	813
1458.36	545	517	528	466	504	422	595	633	599			1457.36	1059	956	1015	960	912	797	917	753	817
1459.36	543	513	531	466	502	421	594	634	601			1458.36	1057	953	1006	956	910	800	919	747	813
1460.36	543	516	530	468	504	423	595	634	603			1459.36	1059	954	1018	957	909	800	915	751	813
1461.36	545	518	529	465	505	422	595	633	601			1460.36	1059	953	1014	966	910	797	912	751	817
1462.36	545	519	530	466	502	424	595	634	601			1461.36	1063	956	1011	960	909	800	912	753	817
1463.36	544	516	532	467	502	424	600	634	603			1462.36	1063	953	1017	959	918	800	921	753	813
1464.36	543	517	530	467	501	422	598	636	601			1463.36	1056	956	1012	960	913	800	913	757	815
1465.36	544	514	533	465	501	424	596	634	603			1464.36	1059	947	1015	957	912	793	915	747	808
1466.36	544	515	531	465	500	422	596	634	601			1465.36	1059	954	1014	962	912	797	912	749	813
1467.36	543	520	532	467	502	421	595	633	598			1466.36	1058	949	1012	959	909	795	913	753	810
1468.36	544	518	530	465	500	424	595	636	603			1467.36	1063	956	1017	962	910	803	915	755	815
1469.36	543	517	529	465	501	422	595	634	599			1468.36	1057	951	1012	956	912	795	910	751	810
1470.36	543	514	528	465	500	423	594	631	596			1469.36	1056	953	1011	957	907	798	912	751	808
1471.36	546	517	531	466	501	419	592	634	599			1470.36	1059	951	1017	962	912	798	913	749	813
1472.36	543	516	527	467	504	423	595	633	599			1471.36	1061	954	1014	957	910	797	915	749	810
1473.36	543	518	530	468	501	422	596	633	603			1472.36	1063	953	1014	957	912	805	921	755	815
1474.36	546	518	530	466	502	424	596	636	599			1473.36	1061	956	1014	957	909	798	919	749	813
1475.36	544	515	529	465	502	423	595	630	603			1474.36	1057	953	1009	959	912	795	917	747	815
1476.36	544	514	529	467	502	424	596	633	599			1475.36	1058	953	1018	957	910	800	913	751	813
1477.36	544	515	530	466	504	424	596	636	599			1476.36	1059	950	1011	957	915	798	921	751	813
1478.36	545	517	532	466	504	424	595	633	601			1477.36	1059	953	1014	962	912	798	913	749	810
1479.36	545	517	531	468	502	422	596	633	599			1478.36	1057	956	1018	962	910	797	915	751	810
1480.36	546	514	529	467	504	422	596	631	601			1479.36	1058	949	1015	957	912	801	919	753	813
1481.36	545	516	530	465	502	427	598	634	601			1480.36	1061	953	1012	959	915	798	917	751	815
1482.36	545	516	529	466	501	424	594	636	601			1481.36	1058	951	1012	963	910	798	915	755	813
1483.36	544	516	529	466	501	423	602	634	599			1482.36	1058	953	1012	959	912	801	919	749	813
1484.36	543	515	531	464	504	424	592	634	603			1483.36	1056	954	1015	962	912	800	919	749	813
1485.36	544	518	529	466	504	421	598	634	599			1484.36	1059	949	1011	956	915	797	917	747	810
1486.36	547	517	532	468	501	426	595	633	598			1485.36	1058	950	1015	960	913	798	913	747	810
1487.36	546	518	532	466	500	422	598	634	601			1486.36	1056	953	1015	959	913	798	917	751	817
1488.36	547	519	531	467	505	424	598	636	604			1487.36	1061	953	1015	957	909	801	917	753	817
1489.36	545	519	534	464	502	423	598	633	601			1488.36	1058	950	1015	960	912	800	917	751	815
1490.36	547	517	528	471	502	422	596	634	601			1489.36	1061	951	1011	956	910	801	915	751	813
1491.36	545	517	530	470	506	424	596	634	601			1490.36	1057	951	1012	962	912	803	919	751	817
1492.36	545	517	530	466	501	424	596	631	604			1491.36	1057	950	1011	959	915	797	917	747	813
1493.36	544	518	533	465	502	421	598	636	603			1492.36	1059	956	1014	960	912	803	913	749	817
1494.36	547	517	531	465	502	423	594	637	604			1493.36	1062	949	1014	957	912	795	915	751	813
1495.36	547	518	533	466	506	423	595	634	599			1494.36	1058	953	1012	962	912	803	919	755	815
1496.36	544	516	530	467	499	424	598	633	601			1495.36	1059	951	1012	954	912	795	910	753	810
1497.36	545	517	531	467	500	421	598	637	604			1496.36	1056	951	1015	959	912	798	915	751	815
1498.36	545	517	531	465	501	422	595	636	601			1497.36	1061	951	1012	957	913	800	917	747	815
1499.36	546	518	531	466	506	423	598	631	603			1498.36	1059	950	1014	957	913	797	917	751	805
1500.36	541	519	530	467	504	424	596	633	603			1499.36	1059	953	1014	956	910	801	917	747	813
1501.36	544	521	531	468	505	422	596	634	604			1500.36	1053	953	1012	954	918	798	917	751	813
1502.36	546	516	530	466	501	423	595	631	599			1501.36	1057	950	1011	957	909	798	912	751	815
1503.36	547	516	532	467	502	426	595	634	599			1502.36	1054	953	1008	959	909	797	917	751	810
1504.36	548	517	530	466	502	422	596	636	601			1503.36	1057	954	1014	957	909	801	919	747	808
1505.36	543	515	529	467	501	424	595	631	601			1504.36	1057	946	1008	957	909	798	913	744	810
1506.36	547	517	534	471	505	424	599	636	601			1505.36	1058	950	1012	956	915	801	919	753	817
1507.36	547	517	529	466	504	422	595	633	601			1506.36	1058	949	1011	957	913	797	915	749	815
1508.36	542	518	532	470	504	424	596	633	599			1507.36	1058	951	1011	954	910	800	912	755	813
1509.36	547	519	532	466	500	419	596	634	601			1508.36	1062	954	1012	956	907	797	919	751	815
1510.36	545	516	529	470	500	424	598	633	603			1509.36	1057	954	1012	963	915	798	926	751	810
1511.36	547	520	530	467	502	424	599	639	604			1510.36	1062	950	1012	957	910	800	919	751	820
1512.36	544	518	527	465	504	424	595	634	601			1511.36	1054	949	1005	957	913	795	917	747	815
1513.36	545	515	530	465	502	423	594	634	598			1512.36	1052	947	1008	950	909	797	915	747	810
1514.36	547	521	531	470	502	427	599	639	601			1513.36	1061	954	1014	959	912	800	919	751	820
1515.36	544	518	532	467	502	423	599	633	599			1514.36	1061	954	1012	954	915	800	921	749	810
1516.36	546	516	529	467	500	426	595	634	601			1515.36	1057	947	1008	960	910	801	917	747	815
1517.36	549	517	532	468	504	423	599	637	599			1516.36	1057	954	1009	959	913	800	919	751	813
1518.36	545	515	529	465	500	422	595	636	601			1517.36	1053	949	1009	950	906	797	917	747	817
1519.36	543	518	530	467	505	423	594	633	601			1518.36	1052	950	1014	954	909	797	917	749	808
1520.36	547	518	529	465	501	424	598	634	601			1519.36	1058	951	1012	956	910	803	917	747	815
1521.36	547	515	534	470	502	423	596	634	603			1520.36	1056	950	1009	956	913	798	915	747	817
1522.36	544	515	534	467	502	422	596	633	601			1521.36	1050	951	1011	960	912	800	917	753	810
1523.36	543	518	529	466	502	423	598	633	601			1522.36	1054	950	1006	953	910	792	913	749	813
1524.36	546	516	529	467	500	424	596	636	603			1523.36	1056	949	1009	956	910	797	912	744	813
1525.36	545	515	529	467	505	424	598	633	603			1524.36	1057	950	1015	954	913	800	915	747	813
1526.36	544	517	529	467	505	426	598	636	603			1525.36	1053	953	1009	952	910	798	915	747	810
1527.36	547	516	532	467	505	424	594	636	596			1526.36	1054	950	1009	956	909	797	912	751	808
1528.36	547	519	533	466	501	422	596	634	599			1527.36	1058	946	1009	953	912	801	917	744	810
1529.36	546	515	533	467	502	422	596	634	603			1528.36	1054	954	1011	962	912	797	913	751	810
1530.36	544	513	534	466	501	423	598	634	601			1529.36	1054	946	1003	954	910	800	913	751	813
1531.36	547	516	530	467	504	428	596	636	601			1530.36	1059	949	1011	957	907	797	917	744	815
1532.36	544	518	532	468	504	423	596	633	604			1531.36	1054	953	1008	957	910	800	915	747	813
1533.36	545	516	532	466	502	424	599	634	604			1532.36	1057	949	1009	959	913	800	912	747	810
1534.36	548	517	533	467	502	424	595	633	604			1533.36	1056	951	1006	959	910	801	917	747	810
1535.36	547	517	534	465	502	426	599	636	604			1534.36	1059	951	1008	959	912	793	917	755	813
1536.36	548	518	531	468	502	423	595	634	599			1535.36	1053	947	1008	954	910	798	915	742	815
1537.36	547	518	531	466	505	423	596	634	603			1536.36	1058	949	1008	959	913	801	915	744	808
1538.36	547	518	527	465	504	423	596	634	603			1537.36	1052	951	1009	953	907	797	913	744	810
1539.36	545	519	533	468	504	427	598	634	601			1538.36	1057	950	1009	959	912	801	917	753	815
1540.36	546	518	533	466	505	424	596	633	603			1539.36	1057	950	1009	964	912	801	913	749	815
1541.36	545	519	530	465	506	428	598	636	603			1540.36	1059	946	1009	962	915	798	915	753	810
1542.36	546	519	533	467	505	426	599	633	604			1541.36	1058	953	1008	956	912	798	917	757	808
1543.36	547	516	532	466	502	423	594	636	604			1542.36	1053	949	1009	962	913	797	917	747	810
1544.36	547	519	534	467	505	422	598	637	603			1543.36	1059	946	1006	959	910	800	915	755	810
1545.36	544	516	530	467	504	426	596	636	604			1544.36	1056	947	1005	956	913	798	919	749	813
1546.36	546	518	533	465	499	424	599	634	601			1545.36	1057	953	1005	956	909	797	915	744	810
1547.36	546	521	533	467	505	422	598	634	603			1546.36	1056	950	1009	954	910	797	917	749	817
1548.36	546	520	532	467	504	426	596	634	603			1547.36	1059	953	1008	959	915	797	913	747	808
1549.36	547	516	532	467	502	427	599	634	601			1548.36	1058	954	1008	957	910	795	917	747	815
1550.36	548	517	531	468	505	426	595	637	604			1549.36	1059	953	1008	959	913	803	917	751	813
1551.36	546	519	532	470	508	423	598	637	603			1550.36	1056	953	1014	956	910	798	913	749	810
1552.36	550	518	534	468	506	428	595	634	603			1551.36	1058	956	1009	956	918	803	917	751	815
1553.36	549	519	532	468	502	423	599	636	603			1552.36	1056	951	1009	957	909	800	919	749	817
1554.36	546	515	533	468	506	424	599	634	603			1553.36	1057	951	1009	953	912	797	913	749	810
1555.36	547	518	531	470	506	424	598	636	604			1554.36	1057	951	1009	959	912	800	917	744	813
1556.36	547	519	533	468	506	424	595	636	608			1555.36	1057	949	1005	956	912	798	917	751	810
1557.36	548	518	532	467	505	426	599	634	604			1556.36	1052	950	1009	959	910	800	915	753	808
1558.36	546	517	532	467	502	423	599	634	603			1557.36	1056	950	1009	960	915	798	915	747	808
1559.36	550	517	532	470	505	428	596	636	604			1558.36	1056	950	1006	954	909	797	913	751	813
1560.36	546	519	534	467	502	424	596	636	604			1559.36	1057	944	1008	959	907	798	913	749	810
1561.36	545	518	534	467	505	423	599	636	604			1560.36	1054	950	1008	952	907	800	912	751	808
1562.36	547	516	532	467	505	424	599	639	604			1561.36	1056	949	1008	954	913	800	917	747	817
1563.36	547	518	530	465	505	423	598	634	604			1562.36	1059	947	1006	956	912	798	912	753	813
1564.36	548	519	534	467	501	423	596	634	601			1563.36	1052	944	1002	957	907	801	915	749	813
1565.36	549	519	532	471	501	427	598	637	606			1564.36	1062	953	1009	962	913	801	917	751	817
1566.36	547	518	533	466	504	424	598	636	604			1565.36	1058	946	1006	956	913	803	917	751	817
1567.36	549	517	534	468	502	427	596	637	604			1566.36	1057	950	1009	960	915	800	915	755	813
1568.36	550	517	534	467	504	426	599	639	603			1567.36	1057	951	1012	962	910	800	921	749	808
1569.36	548	518	534	467	504	426	598	637	603			1568.36	1057	949	1009	953	918	800	915	749	813
1570.36	548	522	533	472	505	428	599	634	604			1569.36	1058	951	1005	953	909	797	915	753	815
1571.36	549	521	531	468	505	424	599	639	608			1570.36	1057	953	1009	956	913	798	921	753	810
1572.36	549	520	532	471	506	426	598	634	604			1571.36	1057	949	1009	956	912	801	919	753	815
1573.36	549	520	532	470	505	424	600	634	604			1572.36	1054	953	1008	954	912	798	913	753	813
1574.36	549	520	537	470	506	426	598	636	606			1573.36	1059	953	1005	953	916	801	921	755	815
1575.36	547	518	533	468	502	424	598	636	608			1574.36	1052	949	997	957	910	798	915	753	810
1576.36	548	519	532	468	504	427	602	636	606			1575.36	1057	946	1008	959	909	800	915	749	813
1577.36	548	515	529	467	501	423	594	631	601			1576.36	1050	944	1000	954	912	801	913	747	815
1578.36	544	515	531	468	502	426	598	634	603			1577.36	1054	951	1005	952	907	800	917	747	805
1579.36	545	518	535	470	504	427	600	637	603			1578.36	1058	949	1005	953	907	801	917	749	813
1580.36	545	520	531	466	504	422	596	634	606			1579.36	1053	947	1008	953	913	797	913	751	808
1581.36	548	518	532	468	504	426	600	636	606			1580.36	1054	946	1006	954	910	800	915	749	810
1582.36	548	519	533	466	505	426	598	633	603			1581.36	1057	947	1003	957	909	798	913	751	810
1583.36	547	517	532	470	504	424	599	634	603			1582.36	1054	947	1009	956	910	801	915	744	808
1584.36	551	520	534	470	507	427	602	640	609			1583.36	1058	951	1009	960	918	797	913	755	815
1585.36	549	516	530	468	504	424	595	633	601			1584.36	1052	949	1003	954	909	800	915	742	813
1586.36	548	519	529	466	504	426	599	634	603			1585.36	1056	947	1005	959	904	798	921	749	815
1587.36	547	519	531	467	502	423	596	634	604			1586.36	1058	947	1003	954	907	797	915	751	815
1588.36	549	516	534	467	505	426	598	636	606			1587.36	1057	949	1006	953	912	798	913	751	808
1589.36	549	519	533	466	505	424	599	637	604			1588.36	1057	951	1006	957	910	803	917	749	813
1590.36	548	517	534	467	501	423	599	636	603			1589.36	1054	943	1006	953	909	800	910	749	803
1591.36	550	521	535	468	502	427	600	636	606			1590.36	1056	950	1006	959	913	800	915	751	817
1592.36	552	520	534	468	507	424	599	637	606			1591.36	1057	949	1005	959	909	801	919	751	815
1593.36	546	516	533	467	504	426	598	637	606			1592.36	1053	949	1003	957	913	797	913	749	810
1594.36	548	520	532	466	507	424	600	637	604			1593.36	1057	949	1002	952	910	800	917	747	813
1595.36	548	521	534	467	506	428	599	636	608			1594.36	1058	951	1006	953	910	798	912	753	815
1596.36	547	518	531	467	504	424	595	637	604			1595.36	1057	944	1006	957	902	800	910	749	808
1597.36	549	518	534	470	504	423	600	637	604			1596.36	1056	951	1006	954	915	795	913	755	817
1598.36	549	519	532	471	504	423	596	637	606			1597.36	1056	947	1008	953	913	800	921	747	817
1599.36	544	519	531	470	505	423	596	633	604			1598.36	1056	950	1000	952	907	798	915	751	810
1600.36	551	520	537	467	507	424	598	637	606			1599.36	1057	951	1011	957	913	798	915	751	815
1601.36	552	522	532	471	505	426	598	633	609			1600.36	1053	953	1002	956	909	801	922	755	813
1602.36	547	520	533	468	506	426	598	637	604			1601.36	1056	949	1008	957	904	797	915	753	810
1603.36	550	522	539	471	506	426	598	639	606			1602.36	1058	953	1005	956	915	798	917	751	815
1604.36	548	519	532	467	504	426	599	637	604			1603.36	1053	947	1003	952	913	800	913	744	813
1605.36	548	521	534	468	506	424	600	637	606			1604.36	1053	949	1009	954	912	801	919	749	813
1606.36	551	521	535	471	502	427	602	637	608			1605.36	1058	951	1003	957	910	803	915	751	815
1607.36	549	520	533	470	505	424	598	636	606			1606.36	1053	950	1006	957	913	798	917	755	808
1608.36	548	519	533	468	505	426	598	636	603			1607.36	1057	950	1005	953	913	797	915	749	813
1609.36	551	520	534	467	506	426	599	634	608			1608.36	1053	947	1008	954	909	797	912	751	810
1610.36	549	520	534	470	504	426	602	636	606			1609.36	1054	947	1005	957	912	800	922	751	815
1611.36	549	520	532	468	505	422	596	636	601			1610.36	1052	950	1000	956	912	797	910	751	808
1612.36	549	517	532	470	504	424	595	636	601			1611.36	1053	946	1002	949	910	797	915	753	810
1613.36	548	517	534	467	501	426	596	636	603			1612.36	1052	947	1000	947	913	798	912	742	815
1614.36	550	519	535	468	504	424	599	637	608			1613.36	1056	950	1006	959	910	801	915	753	810
1615.36	550	518	533	465	504	424	599	637	604			1614.36	1053	942	1002	954	910	798	908	749	815
1616.36	550	518	533	467	507	426	600	636	608			1615.36	1056	949	1005	954	906	800	917	749	813
1617.36	550	522	534	467	504	423	599	637	604			1616.36	1054	947	1005	954	912	797	915	747	808
1618.36	554	521	535	468	505	424	600	639	606			1617.36	1054	949	1005	953	909	800	913	753	813
1619.36	551	521	536	467	505	424	598	637	609			1618.36	1053	953	1006	957	910	798	917	751	815
1620.36	551	521	534	470	507	428	600	634	603			1619.36	1054	951	1005	956	913	800	915	753	815
1621.36	549	515	532	467	504	426	598	634	599			1620.36	1048	944	1000	952	910	801	913	744	810
1622.36	550	519	533	470	505	423	596	634	608			1621.36	1053	947	1003	952	907	798	915	747	815
1623.36	549	519	533	472	505	426	600	634	604			1622.36	1059	949	1003	953	910	797	912	751	813
1624.36	547	518	533	468	502	426	598	637	603			1623.36	1056	944	1003	954	907	798	915	751	813
1625.36	552	521	535	470	502	426	596	634	601			1624.36	1058	946	1006	953	912	798	912	749	813
1626.36	547	520	532	471	507	424	599	636	604			1625.36	1056	950	1003	959	910	795	917	755	808
1627.36	551	518	535	471	506	428	599	637	608			1626.36	1057	950	1003	944	910	800	917	751	815
1628.36	550	517	534	467	507	429	598	636	604			1627.36	1053	951	1005	956	907	798	915	744	803
1629.36	550	521	536	470	508	428	600	639	609			1628.36	1054	953	1005	957	913	803	912	751	813
1630.36	550	520	531	468	506	427	599	639	606			1629.36	1050	946	1005	952	913	800	915	747	813
1631.36	549	519	532	466	505	426	599	636	604			1630.36	1053	946	996	952	906	798	913	751	813
1632.36	550	517	533	468	506	424	599	636	608			1631.36	1054	949	1003	950	910	800	915	749	810
1633.36	549	519	533	470	507	427	600	636	606			1632.36	1049	949	1003	952	906	798	913	749	810
1634.36	551	516	535	467	506	426	599	639	604			1633.36	1053	947	1003	953	909	801	913	753	815
1635.36	548	519	530	471	506	426	598	636	604			1634.36	1053	947	1003	959	907	798	917	749	813
1636.36	551	519	531	470	505	424	598	634	606			1635.36	1053	947	1003	954	910	798	912	749	813
1637.36	552	519	532	470	505	426	599	640	608			1636.36	1057	946	1005	954	910	800	913	753	817
1638.36	550	520	533	471	507	427	602	639	609			1637.36	1058	947	1002	956	912	800	921	755	815
1639.36	548	517	535	470	505	424	598	636	608			1638.36	1053	947	1002	949	909	795	917	747	805
1640.36	549	520	532	467	506	424	599	637	606			1639.36	1053	944	1005	953	912	798	917	753	817
1641.36	552	520	534	466	507	427	600	639	606			1640.36	1056	943	999	952	912	797	915	749	808
1642.36	551	517	534	467	505	424	599	636	609			1641.36	1054	946	1003	954	910	798	915	749	817
1643.36	550	520	535	470	507	426	598	637	606			1642.36	1057	946	1000	953	912	800	919	749	813
1644.36	551	518	535	467	507	426	600	634	606			1643.36	1054	944	1006	949	907	798	912	749	810
1645.36	551	520	537	471	506	424	599	636	606			1644.36	1061	943	1003	954	909	800	921	751	815
1646.36	551	522	537	467	508	427	600	639	604			1645.36	1056	950	1003	954	912	800	915	753	815
1647.36	551	520	537	467	505	426	599	639	608			1646.36	1050	949	1002	954	909	803	913	755	810
1648.36	552	521	534	473	507	429	599	636	606			1647.36	1053	946	1003	956	912	798	919	751	810
1649.36	553	520	536	470	504	426	602	639	608			1648.36	1053	946	1000	950	910	798	915	753	817
1650.36	551	521	537	468	508	427	600	637	609			1649.36	1056	950	1006	953	913	800	915	751	815
1651.36	553	520	533	468	504	426	599	639	608			1650.36	1056	947	1002	957	910	800	913	751	813
1652.36	553	520	535	471	505	426	602	636	609			1651.36	1056	943	1003	952	913	800	919	753	817
1653.36	553	519	536	470	507	427	598	637	609			1652.36	1049	944	1003	954	906	797	912	751	815
1654.36	552	520	535	468	506	426	599	637	604			1653.36	1050	944	1000	954	909	801	921	749	810
1655.36	549	518	535	468	507	428	599	639	608			1654.36	1053	944	1002	952	909	803	917	749	815
1656.36	550	518	535	470	505	423	599	637	609			1655.36	1054	944	1002	952	907	800	913	747	815
1657.36	551	518	535	470	507	427	602	636	608			1656.36	1052	947	1002	952	910	801	913	753	813
1658.36	551	519	535	472	505	427	599	640	611			1657.36	1053	947	1005	950	913	798	913	751	815
1659.36	553	521	537	471	508	428	604	639	611			1658.36	1053	947	1005	950	910	808	917	753	815
1660.36	551	521	536	470	508	427	599	636	604			1659.36	1054	943	996	954	910	801	915	749	817
1661.36	549	518	533	468	507	424	602	639	608			1660.36	1054	944	997	957	910	803	917	751	813
1662.36	551	521	537	466	505	428	602	640	608			1661.36	1057	944	1005	953	910	801	913	755	815
1663.36	554	522	536	468	507	429	598	636	604			1662.36	1057	940	1003	952	906	803	921	751	815
1664.36	549	519	534	468	506	426	600	639	604			1663.36	1056	946	1005	953	909	800	922	755	813
1665.36	552	520	534	472	506	426	602	640	609			1664.36	1054	944	1005	956	913	803	919	751	813
1666.36	550	518	536	467	506	428	600	633	604			1665.36	1053	944	1000	949	910	801	912	747	810
1667.36	550	518	535	471	506	426	602	634	604			1666.36	1052	944	997	950	907	798	912	749	808
1668.36	554	520	535	473	505	426	604	637	609			1667.36	1057	947	1005	957	912	801	915	747	810
1669.36	552	521	536	471	507	428	602	639	604			1668.36	1053	949	1000	953	907	798	917	749	808
1670.36	551	522	531	470	505	424	600	639	608			1669.36	1052	947	999	952	913	801	913	753	810
1671.36	552	522	537	470	511	428	599	636	606			1670.36	1056	949	1003	957	912	800	917	749	815
1672.36	552	519	533	468	506	428	599	634	608			1671.36	1052	940	1002	953	907	798	917	751	808
1673.36	554	522	534	472	508	427	599	640	606			1672.36	1056	947	999	950	910	801	913	751	813
1674.36	550	518	532	468	506	426	599	637	603			1673.36	1052	943	997	953	906	800	915	749	808
1675.36	552	518	535	468	507	423	600	634	604			1674.36	1052	947	996	953	907	797	919	744	810
1676.36	551	519	537	472	506	429	598	636	609			1675.36	1052	946	1006	957	909	800	917	755	805
1677.36	552	520	535	471	507	427	602	639	609			1676.36	1053	946	1000	956	907	797	913	749	813
1678.36	552	520	533	470	508	427	603	639	606			1677.36	1058	946	1002	949	909	805	913	751	813
1679.36	552	521	537	471	508	427	602	640	608			1678.36	1054	946	1005	953	912	800	912	749	815
1680.36	551	520	535	468	508	427	602	636	604			1679.36	1053	947	1006	953	909	800	915	753	813
1681.36	554	520	535	470	506	428	603	640	606			1680.36	1056	949	1003	952	912	798	917	753	810
1682.36	549	520	537	470	507	428	596	639	604			1681.36	1050	943	1003	950	910	800	921	744	808
1683.36	555	521	533	470	506	431	598	640	608			1682.36	1053	942	1002	949	913	798	917	751	813
1684.36	551	519	536	470	508	424	602	636	604			1683.36	1053	949	1000	953	912	800	915	751	815
1685.36	552	520	536	467	507	426	599	637	608			1684.36	1053	942	1002	956	910	800	915	751	817
1686.36	552	524	535	471	508	429	603	640	608			1685.36	1058	942	1003	956	907	800	917	749	815
1687.36	553	520	539	468	508	429	599	639	611			1686.36	1052	943	1002	954	915	803	917	753	817
1688.36	554	518	533	472	507	428	599	636	609			1687.36	1054	946	999	953	913	803	915	749	815
1689.36	552	518	533	467	506	426	599	637	606			1688.36	1050	943	1002	953	910	793	913	749	808
1690.36	554	522	534	475	506	428	600	637	608			1689.36	1054	949	1000	952	910	801	913	751	813
1691.36	552	521	534	471	509	428	598	637	608			1690.36	1056	942	1002	956	910	803	913	749	815
1692.36	555	522	539	472	507	427	599	639	609			1691.36	1052	947	1003	954	912	800	919	749	810
1693.36	551	520	533	467	508	424	599	639	606			1692.36	1052	943	1000	949	910	800	913	749	815
1694.36	553	521	534	472	508	428	603	639	609			1693.36	1057	940	1003	953	913	801	917	753	817
1695.36	552	522	534	472	505	427	598	639	608			1694.36	1057	947	999	950	910	798	915	755	810
1696.36	551	522	536	471	508	428	600	639	606			1695.36	1052	949	999	954	909	801	919	749	813
1697.36	555	522	539	471	509	429	602	639	609			1696.36	1052	943	1000	953	910	803	917	751	813
1698.36	551	519	534	470	506	426	603	634	608			1697.36	1049	944	999	950	910	795	910	751	813
1699.36	552	521	535	472	505	427	599	634	606			1698.36	1052	939	994	949	907	800	917	751	813
1700.36	554	523	538	472	511	427	603	637	608			1699.36	1052	944	1005	949	909	798	912	753	815
1701.36	554	521	536	471	511	429	600	639	606			1700.36	1052	943	999	952	910	805	915	749	815
1702.36	553	517	537	471	505	423	599	637	606			1701.36	1053	949	999	949	915	798	917	751	808
1703.36	555	519	536	470	506	427	600	642	609			1702.36	1053	946	1002	949	910	798	913	749	817
1704.36	550	521	535	472	508	426	596	634	608			1703.36	1052	942	1000	949	910	800	915	749	808
1705.36	554	519	535	471	511	431	604	636	609			1704.36	1054	947	1000	953	912	800	917	753	813
1706.36	552	525	535	472	505	423	600	639	609			1705.36	1053	944	1000	947	915	801	913	749	815
1707.36	554	521	538	472	509	427	602	637	606			1706.36	1052	944	1000	956	909	797	919	751	813
1708.36	551	521	537	470	506	426	599	640	608			1707.36	1048	940	1000	949	907	798	913	751	813
1709.36	553	521	532	467	505	428	598	637	609			1708.36	1049	942	996	950	909	803	915	749	810
1710.36	553	518	538	473	508	429	603	639	609			1709.36	1052	947	1002	950	910	798	917	747	813
1711.36	555	520	537	470	507	428	602	640	611			1710.36	1046	944	1000	954	912	805	915	753	810
1712.36	554	520	535	470	509	429	602	640	606			1711.36	1053	949	1002	953	907	803	917	749	815
1713.36	553	524	537	472	508	428	600	640	606			1712.36	1053	946	1002	956	910	797	912	753	808
1714.36	555	524	539	471	508	428	604	640	609			1713.36	1057	947	1006	954	915	806	922	753	813
1715.36	552	522	537	473	506	428	602	639	609			1714.36	1050	943	1005	956	909	801	915	751	813
1716.36	551	521	537	472	512	428	603	637	609			1715.36	1053	944	997	953	913	805	915	751	815
1717.36	556	523	538	472	509	428	606	640	608			1716.36	1057	944	1005	957	913	805	921	753	810
1718.36	552	519	536	470	507	428	600	639	608			1717.36	1050	943	999	954	910	797	912	747	813
1719.36	553	520	538	470	507	428	599	637	608			1718.36	1054	944	1000	953	912	798	915	749	808
1720.36	556	519	536	470	508	428	602	636	608			1719.36	1052	943	999	952	912	798	919	751	813
1721.36	552	518	535	468	506	424	600	639	609			1720.36	1046	943	1000	953	906	795	917	751	813
1722.36	556	523	540	472	508	428	599	639	611			1721.36	1052	946	1002	954	910	801	913	751	810
1723.36	557	520	536	472	509	429	600	639	609			1722.36	1050	946	999	950	909	800	917	749	815
1724.36	554	522	537	471	509	429	602	645	606			1723.36	1053	949	999	952	910	805	917	747	820
1725.36	553	520	536	471	506	429	602	639	614			1724.36	1054	944	999	949	912	798	917	747	813
1726.36	554	521	537	471	511	431	600	639	604			1725.36	1052	943	999	954	907	798	910	753	820
1727.36	554	522	536	471	508	431	600	639	608			1726.36	1050	943	1003	950	910	800	915	744	813
1728.36	554	519	539	471	508	428	600	637	608			1727.36	1049	943	999	952	909	801	919	753	813
1729.36	555	522	537	468	509	428	602	637	606			1728.36	1053	943	1003	954	912	803	913	753	817
1730.36	554	524	534	468	508	428	602	639	608			1729.36	1052	947	1005	949	912	800	917	747	815
1731.36	555	522	533	470	508	429	604	639	608			1730.36	1053	947	1000	953	902	798	915	751	815
1732.36	556	525	535	472	511	432	606	640	611			1731.36	1049	949	1002	954	912	805	921	755	815
1733.36	555	522	537	468	507	429	603	637	611			1732.36	1054	943	997	952	912	798	913	753	817
1734.36	555	525	539	471	506	431	603	642	609			1733.36	1053	946	1005	959	907	803	917	751	817
1735.36	555	518	535	470	507	429	600	634	608			1734.36	1052	944	1000	953	907	801	919	747	813
1736.36	556	523	540	472	508	428	604	640	611			1735.36	1052	946	1008	952	915	805	917	755	822
1737.36	556	526	540	472	511	429	602	642	611			1736.36	1053	946	1003	953	913	803	917	755	815
1738.36	550	521	535	467	508	429	600	642	608			1737.36	1052	946	1000	952	907	795	919	744	815
1739.36	553	520	536	470	507	423	604	637	611			1738.36	1052	943	997	950	907	801	913	749	805
1740.36	557	523	536	472	507	429	602	642	611			1739.36	1053	943	1000	950	910	798	915	749	817
1741.36	553	522	535	472	508	428	602	640	609			1740.36	1050	943	1000	949	915	801	912	751	817
1742.36	555	523	538	471	507	428	602	640	609			1741.36	1053	942	1005	953	910	798	919	751	813
1743.36	554	519	540	471	509	428	599	639	609			1742.36	1050	946	1002	952	909	803	915	749	817
1744.36	554	521	542	472	509	428	603	639	606			1743.36	1052	944	1002	956	913	798	913	753	810
1745.36	556	522	535	471	507	429	602	640	609			1744.36	1049	942	997	950	912	803	915	751	817
1746.36	555	523	536	471	507	424	600	637	609			1745.36	1048	944	999	947	906	806	912	751	815
1747.36	556	520	541	472	509	428	603	642	611			1746.36	1049	946	1005	954	910	800	915	751	820
1748.36	554	518	536	470	505	432	598	640	604			1747.36	1052	940	997	953	907	798	915	751	815
1749.36	555	521	540	470	511	429	602	642	606			1748.36	1056	946	1000	952	910	803	921	753	813
1750.36	556	522	543	473	511	431	604	643	608			1749.36	1050	946	999	952	912	803	919	757	817
1751.36	556	524	538	472	509	428	604	640	613			1750.36	1053	950	1006	950	913	803	917	755	813
1752.36	556	523	538	471	508	427	602	640	609			1751.36	1041	943	997	947	912	803	917	751	805
1753.36	557	523	538	471	508	428	602	640	608			1752.36	1049	939	1000	953	909	803	915	755	817
1754.36	554	520	539	472	511	431	600	637	611			1753.36	1046	942	996	950	906	800	915	753	817
1755.36	556	520	539	471	506	429	602	637	608			1754.36	1048	943	1000	950	909	798	915	755	810
1756.36	556	522	539	471	508	427	600	640	608			1755.36	1054	942	997	954	909	801	919	753	820
1757.36	554	524	537	470	509	427	603	640	611			1756.36	1050	939	996	953	907	800	912	749	817
1758.36	555	522	539	471	513	431	604	643	608			1757.36	1053	943	997	954	910	803	915	749	817
1759.36	555	520	537	470	509	429	603	640	608			1758.36	1046	944	999	952	912	801	915	749	815
1760.36	557	522	538	471	509	427	602	642	613			1759.36	1054	944	1002	953	907	801	915	749	815
1761.36	556	522	533	471	509	431	600	639	606			1760.36	1050	946	997	952	907	805	915	747	813
1762.36	554	523	538	472	509	428	603	639	611			1761.36	1052	942	1000	956	910	803	917	755	820
1763.36	554	524	539	470	511	428	604	642	611			1762.36	1053	946	1005	952	910	805	919	753	815
1764.36	553	520	539	471	511	426	602	639	611			1763.36	1048	942	999	952	912	800	912	753	817
1765.36	554	519	539	470	509	429	602	640	608			1764.36	1050	942	997	947	907	795	913	749	810
1766.36	558	522	536	470	511	427	599	639	613			1765.36	1046	942	996	954	907	801	910	753	813
1767.36	553	519	542	472	511	428	604	640	609			1766.36	1048	942	996	946	909	800	919	747	813
1768.36	555	523	538	470	509	429	602	640	608			1767.36	1048	943	996	950	906	800	919	751	817
1769.36	554	522	538	470	509	429	602	642	609			1768.36	1050	944	997	952	909	801	917	751	815
1770.36	558	523	541	470	509	436	602	642	613			1769.36	1056	944	1002	956	909	805	917	753	817
1771.36	557	520	537	474	512	432	602	642	611			1770.36	1050	944	1000	953	910	801	919	751	817
1772.36	558	521	541	472	511	432	603	642	613			1771.36	1050	944	1003	952	915	803	921	755	822
1773.36	555	521	539	472	509	429	603	643	614			1772.36	1049	942	1003	954	915	805	915	757	817
1774.36	557	521	539	473	509	432	607	640	613			1773.36	1053	943	1003	953	916	805	919	757	813
1775.36	558	521	537	470	512	429	602	640	611			1774.36	1052	943	999	954	915	806	917	751	815
1776.36	556	523	539	471	509	429	603	643	608			1775.36	1049	946	999	956	910	805	917	755	820
1777.36	557	523	539	471	509	432	603	642	611			1776.36	1049	949	997	954	910	801	921	757	820
1778.36	556	521	540	471	511	431	603	643	613			1777.36	1050	946	1003	953	913	798	919	757	820
1779.36	556	524	539	473	508	428	604	639	609			1778.36	1050	942	1000	953	909	803	913	751	820
1780.36	558	524	536	474	513	431	606	640	611			1779.36	1052	943	997	959	909	803	922	751	813
1781.36	559	521	539	473	512	431	603	642	611			1780.36	1050	944	1005	954	910	806	919	755	815
1782.36	556	521	541	473	512	429	604	639	611			1781.36	1050	944	999	949	910	803	919	751	817
1783.36	556	524	538	473	514	429	607	639	613			1782.36	1052	942	1000	952	912	803	915	753	810
1784.36	557	523	540	470	512	431	604	645	611			1783.36	1052	943	997	959	913	805	921	751	820
1785.36	557	522	541	474	509	429	603	643	614			1784.36	1053	946	999	952	912	803	917	747	817
1786.36	555	521	539	473	507	432	603	642	609			1785.36	1052	946	1000	952	907	801	915	753	813
1787.36	557	523	537	470	509	429	603	640	609			1786.36	1052	949	997	952	909	800	913	751	815
1788.36	555	526	535	471	509	428	603	640	611			1787.36	1050	943	999	950	912	803	917	753	815
1789.36	558	525	539	474	512	432	606	645	609			1788.36	1054	946	999	956	915	810	917	759	820
1790.36	558	524	539	471	511	429	604	640	616			1789.36	1050	947	999	954	915	803	917	755	820
1791.36	561	523	541	474	508	429	606	640	614			1790.36	1050	944	1000	956	913	801	917	753	820
1792.36	557	521	541	471	508	427	603	643	611			1791.36	1049	946	1000	950	909	803	919	753	817
1793.36	557	525	540	471	508	428	609	645	611			1792.36	1054	950	1000	950	913	805	917	757	817
1794.36	554	524	536	471	509	427	603	642	611			1793.36	1049	946	997	952	910	801	917	751	810
1795.36	556	524	541	473	511	427	604	643	613			1794.36	1050	937	996	950	918	805	919	753	815
1796.36	555	523	537	474	511	431	603	642	611			1795.36	1050	944	999	952	912	806	917	751	815
1797.36	559	523	539	472	511	431	603	643	611			1796.36	1056	949	994	950	912	798	913	753	815
1798.36	558	526	542	473	511	429	607	640	611			1797.36	1050	949	1000	953	913	801	917	755	822
1799.36	557	524	542	474	513	431	604	642	614			1798.36	1053	946	996	957	910	803	917	755	820
1800.36	558	526	541	473	512	431	603	640	611			1799.36	1048	944	1000	950	910	808	915	747	817
1801.36	556	524	539	472	513	431	600	645	613			1800.36	1052	940	997	949	909	806	917	753	813
1802.36	557	525	539	474	511	428	600	640	611			1801.36	1054	943	999	954	909	803	915	753	810
1803.36	556	523	538	471	512	429	604	642	614			1802.36	1050	946	999	956	912	805	917	753	822
1804.36	558	524	538	470	513	429	604	640	613			1803.36	1046	944	996	950	910	803	915	753	817
1805.36	559	524	540	473	512	432	606	645	613			1804.36	1050	944	1000	952	910	805	917	751	817
1806.36	558	524	540	473	509	428	602	643	611			1805.36	1053	942	1000	953	913	803	917	751	813
1807.36	558	523	540	471	513	432	604	640	614			1806.36	1049	940	993	953	907	805	915	753	815
1808.36	557	522	537	473	511	432	604	643	611			1807.36	1046	946	997	947	912	798	915	753	813
1809.36	557	524	540	471	512	431	603	643	613			1808.36	1053	946	1003	954	913	801	915	755	813
1810.36	556	525	540	472	513	434	604	643	613			1809.36	1054	943	999	956	912	806	921	749	822
1811.36	556	526	539	468	509	429	603	643	613			1810.36	1050	942	1003	952	909	800	919	755	817
1812.36	556	522	539	471	509	429	603	640	611			1811.36	1049	943	996	952	907	801	917	747	813
1813.36	557	521	540	471	512	431	604	640	613			1812.36	1052	940	1000	953	909	801	917	751	810
1814.36	560	522	541	471	514	429	604	646	616			1813.36	1049	942	1006	956	910	806	921	761	817
1815.36	556	525	540	473	511	431	604	639	616			1814.36	1052	944	1003	954	907	805	915	753	815
1816.36	558	524	539	473	509	431	604	643	614			1815.36	1050	940	999	953	919	805	921	753	817
1817.36	556	523	539	471	508	429	600	645	613			1816.36	1049	943	1000	947	910	803	913	753	815
1818.36	561	523	541	474	513	432	602	645	613			1817.36	1052	943	1000	956	915	803	917	755	817
1819.36	559	525	542	474	512	429	607	645	613			1818.36	1053	944	999	952	910	805	917	755	822
1820.36	556	523	542	471	511	432	603	639	611			1819.36	1049	943	1000	952	912	806	917	751	817
1821.36	557	523	540	472	511	432	603	646	611			1820.36	1048	942	994	949	910	801	915	755	813
1822.36	555	525	541	472	509	432	610	645	616			1821.36	1052	939	1002	954	916	803	921	753	815
1823.36	560	525	541	472	511	431	604	643	611			1822.36	1050	942	1002	952	915	800	919	753	820
1824.36	555	523	541	472	511	429	609	645	614			1823.36	1049	943	1002	956	913	801	917	757	820
1825.36	558	523	540	471	512	434	604	645	614			1824.36	1050	944	999	950	907	801	917	751	815
1826.36	561	523	542	475	511	432	604	640	616			1825.36	1050	942	997	954	913	806	917	755	813
1827.36	562	524	542	470	511	431	600	643	613			1826.36	1050	940	999	950	913	805	919	753	820
1828.36	559	525	541	472	512	432	602	640	618			1827.36	1052	947	999	953	915	803	919	755	815
1829.36	556	521	541	471	511	431	603	646	613			1828.36	1048	940	997	953	912	803	915	753	813
1830.36	557	527	543	475	512	429	604	645	613			1829.36	1049	946	997	952	912	801	919	749	820
1831.36	559	523	539	472	512	431	603	643	611			1830.36	1052	946	996	953	913	801	915	753	825
1832.36	560	525	542	472	512	432	606	643	618			1831.36	1053	947	1003	950	913	803	921	755	822
1833.36	557	524	542	475	512	434	606	646	614			1832.36	1053	943	1002	952	913	805	915	757	815
1834.36	559	524	543	473	514	433	606	645	613			1833.36	1053	944	999	953	913	803	919	751	820
1835.36	558	524	540	473	512	433	604	645	613			1834.36	1050	943	1000	954	915	806	919	757	822
1836.36	559	524	539	475	512	431	609	639	616			1835.36	1054	946	997	952	915	801	919	759	817
1837.36	558	525	542	472	513	432	606	642	616			1836.36	1050	942	999	952	913	803	919	751	817
1838.36	559	524	538	473	513	434	602	642	614			1837.36	1045	944	996	956	912	803	917	751	810
1839.36	559	524	543	472	512	431	604	643	614			1838.36	1050	947	1000	952	907	805	915	757	817
1840.36	557	524	541	471	512	432	604	646	613			1839.36	1049	943	997	954	910	800	921	753	820
1841.36	559	524	541	474	511	432	604	645	614			1840.36	1052	943	999	953	909	808	921	751	817
1842.36	561	523	545	472	514	432	604	643	616			1841.36	1053	944	994	953	913	803	915	753	822
1843.36	557	525	539	471	513	432	603	640	611			1842.36	1041	943	999	950	912	803	913	747	817
1844.36	557	524	542	470	511	431	606	643	609			1843.36	1048	939	996	949	909	801	919	753	815
1845.36	559	523	543	473	512	432	604	642	611			1844.36	1046	944	997	952	912	805	917	751	822
1846.36	556	524	543	472	512	433	606	640	614			1845.36	1049	950	997	956	910	801	917	751	815
1847.36	560	524	541	471	512	433	606	643	616			1846.36	1053	949	1002	956	912	798	917	749	820
1848.36	559	525	541	471	512	432	606	646	614			1847.36	1052	943	996	950	910	798	915	751	815
1849.36	559	523	541	471	512	432	606	643	611			1848.36	1053	939	999	952	910	803	922	755	815
1850.36	559	524	541	473	514	434	606	643	614			1849.36	1053	942	996	952	916	810	921	751	810
1851.36	559	523	542	470	511	433	607	645	611			1850.36	1050	946	1002	952	910	800	917	755	820
1852.36	561	527	540	474	515	429	606	645	613			1851.36	1048	947	999	952	913	803	915	753	815
1853.36	559	525	539	471	511	431	604	642	609			1852.36	1048	940	999	949	912	800	913	751	813
1854.36	561	524	543	471	511	432	606	642	613			1853.36	1049	944	999	950	909	805	919	753	817
1855.36	559	522	540	475	513	431	606	646	621			1854.36	1052	946	1000	954	915	806	919	753	820
1856.36	562	528	544	474	514	433	606	643	614			1855.36	1049	943	999	959	913	805	924	753	825
1857.36	559	523	537	471	513	431	603	643	616			1856.36	1045	942	1000	947	909	803	912	755	815
1858.36	561	525	543	474	513	432	607	645	616			1857.36	1048	946	999	954	909	803	913	755	815
1859.36	560	524	539	475	513	431	603	645	611			1858.36	1048	944	996	953	910	803	915	753	815
1860.36	558	524	539	474	512	429	604	645	613			1859.36	1048	939	997	953	910	805	917	751	820
1861.36	561	523	541	476	514	429	609	643	614			1860.36	1052	943	1000	954	912	803	913	759	820
1862.36	559	522	542	471	512	431	606	642	613			1861.36	1050	942	1000	947	912	805	910	753	813
1863.36	562	527	542	475	514	434	609	645	616			1862.36	1050	942	994	953	915	803	919	757	822
1864.36	558	522	544	473	515	432	603	643	619			1863.36	1053	942	999	949	910	808	917	755	825
1865.36	560	526	544	474	509	432	606	646	608			1864.36	1046	944	1000	954	909	803	919	755	817
1866.36	558	524	543	472	514	433	604	643	614			1865.36	1046	940	994	950	912	800	921	755	820
1867.36	558	527	541	474	514	433	606	645	609			1866.36	1048	944	997	956	910	803	913	753	817
1868.36	561	526	541	472	512	432	606	643	613			1867.36	1049	943	996	956	910	805	915	759	817
1869.36	561	526	542	472	513	431	606	645	611			1868.36	1049	949	1000	954	912	803	917	755	820
1870.36	563	527	543	475	514	434	610	646	614			1869.36	1053	949	999	954	912	808	921	757	825
1871.36	561	527	542	472	513	431	609	645	614			1870.36	1050	946	999	949	915	806	921	755	820
1872.36	558	524	540	472	512	431	606	645	614			1871.36	1049	939	996	953	909	803	913	753	817
1873.36	557	525	542	474	514	432	606	649	616			1872.36	1052	946	999	956	912	808	921	753	822
1874.36	558	523	540	473	512	429	607	645	611			1873.36	1046	936	997	950	907	803	917	749	817
1875.36	559	524	541	470	512	431	602	642	613			1874.36	1048	939	1000	949	909	805	919	749	815
1876.36	562	526	545	474	514	433	606	645	616			1875.36	1053	947	997	957	918	810	921	759	820
1877.36	560	525	543	475	513	433	609	643	614			1876.36	1050	944	991	952	910	803	917	751	820
1878.36	561	525	540	474	513	434	606	642	616			1877.36	1052	942	999	947	913	805	915	753	820
1879.36	559	525	541	470	513	432	606	640	614			1878.36	1050	942	1000	950	915	801	913	755	817
1880.36	560	524	542	471	514	431	606	642	614			1879.36	1049	943	999	952	916	805	912	753	820
1881.36	561	526	545	472	512	431	607	645	613			1880.36	1049	944	997	954	913	806	921	755	820
1882.36	560	523	541	475	516	431	606	643	616			1881.36	1049	946	997	954	913	805	922	753	820
1883.36	559	525	543	473	513	433	609	643	613			1882.36	1048	940	1003	952	910	805	917	753	817
1884.36	560	525	541	472	514	434	607	645	614			1883.36	1049	942	1000	957	910	803	921	759	820
1885.36	560	524	541	472	512	433	604	642	614			1884.36	1048	943	1000	954	912	808	917	751	817
1886.36	561	524	546	471	513	433	604	645	614			1885.36	1050	946	1000	954	912	803	917	753	817
1887.36	564	526	542	473	515	429	606	646	616			1886.36	1050	943	999	953	910	805	915	755	825
1888.36	560	525	542	472	512	433	604	645	614			1887.36	1050	943	996	952	910	805	915	753	820
1889.36	560	525	542	473	511	428	604	645	616			1888.36	1050	942	997	953	912	805	913	749	817
1890.36	562	525	541	472	514	434	604	643	616			1889.36	1050	943	997	953	910	803	917	753	817
1891.36	563	524	539	474	512	432	604	642	614			1890.36	1045	943	996	949	910	803	917	755	815
1892.36	558	524	543	473	513	431	606	642	614			1891.36	1050	939	1002	956	907	800	919	751	815
1893.36	561	525	542	473	514	432	604	642	614			1892.36	1048	942	999	953	910	806	919	755	820
1894.36	561	524	545	473	513	433	606	646	616			1893.36	1046	942	997	953	910	801	917	753	817
1895.36	559	525	542	472	511	429	607	643	618			1894.36	1048	942	996	950	912	800	913	751	815
1896.36	561	524	544	473	514	429	604	640	614			1895.36	1048	942	994	953	913	805	919	749	813
1897.36	561	527	544	472	513	434	604	643	613			1896.36	1052	939	997	954	913	803	919	755	822
1898.36	563	525	542	472	513	432	604	643	614			1897.36	1052	942	994	952	912	805	913	755	817
1899.36	562	526	544	473	513	434	607	648	613			1898.36	1052	943	999	956	912	806	917	757	820
1900.36	562	525	543	473	513	434	606	643	618			1899.36	1049	946	997	952	912	810	919	755	815
1901.36	562	524	542	472	511	432	606	643	611			1900.36	1046	942	996	954	913	803	919	757	817
1902.36	560	526	542	474	515	434	606	648	616			1901.36	1048	939	999	952	913	803	917	755	817
1903.36	560	524	542	472	515	433	607	643	613			1902.36	1046	943	1000	954	910	805	919	757	820
1904.36	561	526	544	475	511	431	609	642	618			1903.36	1050	943	994	952	915	805	919	757	817
1905.36	560	527	544	474	512	433	604	645	618			1904.36	1049	940	1002	953	912	805	915	755	822
1906.36	561	525	545	471	512	437	607	642	616			1905.36	1048	944	999	953	910	803	919	751	820
1907.36	561	524	541	474	513	429	607	648	614			1906.36	1046	939	996	952	910	805	915	751	820
1908.36	563	526	544	474	512	432	604	645	616			1907.36	1052	940	996	953	915	805	921	753	822
1909.36	561	526	543	474	513	433	609	645	618			1908.36	1054	942	996	954	913	801	919	757	815
1910.36	559	527	544	473	515	433	603	643	618			1909.36	1049	936	999	954	909	805	917	751	815
1911.36	560	523	542	472	514	432	607	648	618			1910.36	1049	943	996	954	916	805	917	759	822
1912.36	561	527	544	473	513	431	609	646	614			1911.36	1050	944	994	954	910	805	919	755	820
1913.36	563	526	545	473	514	432	606	646	616			1912.36	1046	940	996	954	910	810	915	755	817
1914.36	562	524	544	475	513	433	606	646	613			1913.36	1049	939	996	957	912	806	921	753	815
1915.36	558	525	545	475	513	432	607	645	618			1914.36	1056	947	999	954	913	805	919	759	822
1916.36	562	525	543	470	514	436	609	648	616			1915.36	1049	942	996	954	912	803	924	759	820
1917.36	563	526	546	475	513	437	607	648	613			1916.36	1048	944	999	959	912	808	921	759	825
1918.36	563	527	546	471	514	433	607	645	619			1917.36	1048	942	1002	949	912	805	917	753	817
1919.36	561	525	543	470	512	436	606	646	614			1918.36	1049	942	994	952	910	805	921	751	820
1920.36	562	524	541	473	515	433	606	645	613			1919.36	1050	943	991	950	912	803	919	753	817
1921.36	561	526	546	472	513	432	609	646	613			1920.36	1049	939	997	956	910	806	917	753	820
1922.36	563	525	541	475	519	434	610	648	614			1921.36	1050	943	997	956	915	803	926	759	815
1923.36	564	526	542	474	515	434	609	648	618			1922.36	1048	943	997	953	913	806	921	757	815
1924.36	564	524	541	474	517	433	604	643	616			1923.36	1049	943	997	953	910	805	919	753	815
1925.36	563	526	542	475	512	434	604	643	616			1924.36	1049	942	996	952	916	803	915	761	820
1926.36	561	525	543	474	512	432	606	649	618			1925.36	1048	937	999	952	907	803	917	757	820
1927.36	563	526	541	474	515	431	606	648	619			1926.36	1048	942	996	949	912	803	921	751	817
1928.36	564	525	547	473	515	434	606	648	614			1927.36	1050	943	1000	954	912	810	921	755	817
1929.36	561	525	544	474	514	433	609	645	618			1928.36	1053	944	999	947	910	806	913	755	817
1930.36	565	525	543	473	515	431	607	646	614			1929.36	1049	940	996	954	913	806	915	753	820
1931.36	564	526	543	472	515	432	611	645	616			1930.36	1050	942	996	956	912	797	917	755	817
1932.36	564	526	543	474	519	436	607	645	619			1931.36	1049	943	994	954	910	801	919	755	817
1933.36	565	527	542	473	514	431	609	648	616			1932.36	1049	940	996	953	910	803	915	757	820
1934.36	561	525	541	474	514	433	604	646	621			1933.36	1050	939	997	956	915	805	919	753	815
1935.36	561	530	547	471	516	432	609	645	618			1934.36	1048	940	1003	956	916	805	917	757	817
1936.36	564	528	546	474	515	433	607	645	621			1935.36	1053	940	999	953	916	803	922	757	822
1937.36	564	524	544	473	512	433	606	645	616			1936.36	1048	939	999	956	912	800	917	757	817
1938.36	564	528	544	471	515	434	607	646	616			1937.36	1049	940	997	956	912	808	922	753	817
1939.36	561	526	540	474	513	431	606	645	616			1938.36	1046	943	999	952	915	810	919	749	813
1940.36	565	525	542	475	513	432	609	648	621			1939.36	1052	943	994	959	915	803	919	755	822
1941.36	562	526	545	473	515	434	610	646	616			1940.36	1045	942	997	953	910	805	919	757	817
1942.36	564	527	544	473	513	434	607	648	614			1941.36	1049	942	997	956	912	806	921	753	820
1943.36	566	527	545	468	513	436	607	646	618			1942.36	1049	946	1002	957	909	803	922	755	817
1944.36	565	524	543	473	515	432	609	648	616			1943.36	1046	942	997	957	910	806	919	753	822
1945.36	565	525	545	475	516	432	607	645	616			1944.36	1052	939	997	950	916	806	922	749	820
1946.36	564	528	543	474	515	433	609	645	616			1945.36	1052	944	999	954	912	803	919	755	817
1947.36	562	526	542	473	514	434	606	646	616			1946.36	1046	942	997	956	912	806	917	755	815
1948.36	566	526	540	473	515	433	606	643	616			1947.36	1045	937	999	952	909	805	921	757	817
1949.36	565	526	545	474	516	433	607	648	621			1948.36	1050	946	1000	962	915	803	917	759	817
1950.36	565	527	544	474	513	431	610	646	618			1949.36	1049	940	1000	952	915	803	919	757	822
1951.36	564	527	543	473	514	432	606	642	618			1950.36	1046	940	996	956	913	803	917	751	820
1952.36	564	526	544	472	515	434	606	649	616			1951.36	1049	940	994	952	912	805	919	757	820
1953.36	564	529	548	474	519	434	610	649	618			1952.36	1049	944	996	956	916	805	921	757	827
1954.36	565	527	541	472	515	433	606	646	614			1953.36	1048	942	997	950	915	808	917	757	820
1955.36	565	524	543	472	514	432	609	645	616			1954.36	1046	943	1000	952	913	803	915	759	815
1956.36	565	530	546	474	515	436	607	649	619			1955.36	1049	937	1002	957	913	813	919	757	820
1957.36	562	527	546	471	515	433	607	642	616			1956.36	1046	942	993	953	913	805	919	751	820
1958.36	563	524	545	473	512	434	609	646	616			1957.36	1048	943	993	953	915	803	919	753	822
1959.36	563	528	544	475	516	436	607	651	619			1958.36	1048	943	1002	953	913	806	921	755	822
1960.36	567	525	544	472	516	433	610	646	618			1959.36	1048	949	999	956	915	803	919	755	820
1961.36	564	525	545	473	517	433	609	648	618			1960.36	1053	942	993	954	913	805	917	759	815
1962.36	562	525	547	471	515	432	609	646	616			1961.36	1048	943	999	953	910	810	917	753	820
1963.36	565	526	548	473	516	432	604	645	618			1962.36	1046	942	999	953	915	805	921	755	817
1964.36	564	525	544	472	514	432	607	645	618			1963.36	1049	943	994	952	913	801	917	757	820
1965.36	564	525	543	472	514	434	610	645	616			1964.36	1046	942	1000	953	912	805	922	759	820
1966.36	564	526	544	474	516	434	607	649	614			1965.36	1049	939	994	957	909	803	921	755	820
1967.36	564	525	545	474	516	434	609	645	619			1966.36	1048	939	996	953	913	806	919	759	820
1968.36	564	528	547	473	516	432	606	645	618			1967.36	1050	943	996	956	910	806	917	753	820
1969.36	563	528	547	473	521	431	609	646	619			1968.36	1050	939	997	957	913	800	917	759	822
1970.36	564	527	547	473	519	431	609	646	618			1969.36	1052	943	1003	952	915	808	915	755	825
1971.36	563	526	544	475	517	437	610	648	619			1970.36	1049	939	997	952	916	806	919	757	820
1972.36	568	529	547	473	515	434	607	649	618			1971.36	1048	943	999	959	915	806	921	753	830
1973.36	564	528	543	472	521	434	610	649	616			1972.36	1046	939	997	953	913	805	922	753	820
1974.36	567	527	545	475	515	437	609	651	618			1973.36	1049	943	993	956	916	805	919	755	825
1975.36	561	527	544	473	515	431	607	648	619			1974.36	1045	940	997	950	915	806	919	755	820
1976.36	563	528	547	472	515	437	609	649	619			1975.36	1053	944	1000	954	913	805	919	757	820
[truncated: 63 more rows]

## Sheet: Fig.S1
supplementary Fig. 1(a)			supplementary Fig. 1(d)			supplementary Fig. 1(k)
NCD	HFD		control	Leprdb/db		heart	liver	spleen	kidney	brain	WAT	BAT	islet	muscle
23	44		23	41		0.00479948	0.0863483	0.000107758	0.00212328	0.000158392	0.00531342	0.000820551	0.0178879	0.000176969
25	40		24	42		0.0048944	0.0644141	0.00012919	0.00238291	0.00022743	0.00645153	0.000838476	0.0157128	0.000329597
26	46		25	40		0.00540378	0.0737465	0.000154253	0.00207752	0.000249238	0.00542507	0.000835627	0.0141101	0.000278733
25	40		24	45
23	45		25	40
25	40		23	43
25	45		22	41
23			25
supplementary Fig. 1(b)			supplementary Fig. 1(e)
NCD	HFD		control	Leprdb/db
6.6	8.2		5.6	13.4
7.7	8.1		5.9	13.6
6.3	7.7		6.1	16.9
6.8	8.3		4.8	13.4
7.2	7.8		5.2	17.3
6.1	7.2		5.5	16.3
6.6	7.8		7	15
6.9			6.4
supplementary Fig. 1(c)			supplementary Fig. 1(f)
NCD	HFD		control	Leprdb/db
0.744675	1.17655		0.7042	3.44317
0.795263	1.0838		0.6972	3.39049
0.787769	1.10254		0.721	3.5696
0.817747	1.1447		0.7644	3.89622
0.805568	1.11191		0.7028	3.43263
0.847725	1.08942		0.7938	2.85315
0.828988	1.13064		0.73575	3.69603
0.818684			0.765251

## Sheet: Fig.S2
supplementary Fig. 2(a)			supplementary Fig. 2(b)			supplementary Fig. 2(d)						supplementary Fig. 2(f)
vehicle	IL-1β+TNF-α		vehicle	IL-1β+TNF-α		vehicle	sgRNA -1	sgRNA -2	sgRNA -3	sgRNA -4			control			ADA-Foxo1
1.1434	1.17013		0.970673	1.13373		1.00696	0.66588	0.371989	0.605696	0.559936		PGL3-vector	0.900211	0.896036	1.20375	0.92892	1.09885	0.984654
0.928731	1.20303		0.987931	1.23104		1.00696	0.647671	0.361817	0.66281	0.480742		miR-802 promoter	0.958389	1.15004	0.891575	5.12825	4.72788	5.13719
0.941696	1.03288		1.1414	1.18663		0.986233	0.6846	0.361817	0.640232	0.474123		Mut1	0.815637	1.09885	0.984654	0.230719	0.183304	0.382197
supplementary Fig. 2(j)
	control			Len-shFoxo1
brain	0.775572	1.17555	1.09682	0.856584	1.07674	0.92445
spleen	1.18099	0.920188	0.920188	0.968171	0.948246	0.743979
heart	1.09429	0.812252	1.12506	0.952638	0.959264	0.888843
muscle	0.874583	1.01162	1.13027	1.08925	1.10445	0.941696
BAT	0.842842	1.10445	1.07425	0.816014	1.07674	0.766664
kidney	0.988514	1.20025	0.842842	0.629961	0.897095	0.808508
WAT	0.968171	1.00928	1.02337	0.447513	0.429283	0.41466
liver	1.02337	1.00928	0.968171	0.320116	0.278677	0.367717
islet	0.965936	0.858565	1.20581	0.268563	0.356836	0.33064

[truncated: 6 more sheets: Fig.S3, Fig.S4, Fig.S5, Fig.S6, Fig.S7, Fig.S8]
